# Supplementary material for: Environmental and Social Factors Associated with High Chronic Kidney Disease Mortality Rates in Municipalities of Guatemala: An Ecological Study of Municipal-Level Mortality Data
Source: Int J Environ Res Public Health. 2023 Apr 17;20(8):5532. doi: 10.3390/ijerph20085532 (PMC10198324; doi:10.3390/ijerph20085532)
Supplement: Supplementary file 1 [file ijerph-20-05532-s001.zip]

Archive with 3 entries (3 files):
- Supplementary file 1-IJERPH.xlsx
- Supplementary file 2-IJERPH.docx
- Supplementary file 3-IJERPH.xlsx
