# Supplementary material for: Environmental and Social Factors Associated with High Chronic Kidney Disease Mortality Rates in Municipalities of Guatemala: An Ecological Study of Municipal-Level Mortality Data
Source: Int J Environ Res Public Health. 2023 Apr 17;20(8):5532. doi: 10.3390/ijerph20085532 (PMC10198324; doi:10.3390/ijerph20085532)
Supplement: Supplementary file 1 [file ijerph-20-05532-s001.zip › Supplementary file 1-IJERPH.xlsx]

## Sheet: Base análisis
Alejandro Cerón “Environmental and social factors associated with high chronic kidney disease mortality rates in municipalities of Guatemala”
Supplementary file: Database.
Codigo	Municipio	TotalTasaMort	tasa hombres	tasa mujeres	<60TasaMort	<45TasaMort	<20TasaMort	region	departamento	CODMUN	Municipio	Clima	Temperatura media	Precipitacion	Altitud	IARNA Ambiental	IARNA Económico	IARNA Institucional	IARNA Social	IARNA Socio-Ambiental	Densidad de la población (personas/km2)	Tasa de crecimiento natural de la población	Tasa de fecundidad	Tasa de analfabetismo	Índice de Desarrollo Humano	Índice de marginación	NBI calidad de la vivienda	NBI hacinamiento	NBI servicio de agua	NBI servicio sanitario	NBI asistencia escolar	NBI ingreso familiar	Pobreza extrema	mortalidad de población menor de un año	mortalidad de población de menores de 5 años	Desnutrición Cronica	Prevalencia de retardo en talla (%)	Razón de dependencia	Pobreza	LUGARES POBLADOS EN ALTO RIESGO A LA INSAN	IAEM	Tasa de urbanizacion	PEA	Fuerza laboral en agricultura (%)	Porcentaje de la PEA que se encuentra en situacion formal	Tasa de desempleo (%)	coeficiente de GINI	elctrificacion municipal	Tasa de deforestacón anual
0101	Guatemala	145.442	161.16	131.216	165.856	89.1428	64.4502	SUR-ORIENTE	GUATEMALA	101	Guatemala	Cwb	19.4	1257	1506	4.95411	6.39033	5.18012	9.10369	6.40706	3.72374	1.91435	8.14272	10	9.96552	10	9.52963	9.90063	8.18639	9.53757	9.81969	10	9.94453	1.87724	3.94574	9.04797	9.04797	9.98325	10	8.98033	9.28595	1	7.81523	1.23742	6.1665	8.94613	1.90546	9.87319	8.34653
0102	Santa Catarina Pinula	79.4222	73.3484	84.8896	87.5884	53.323	20.6405	SUR-ORIENTE	GUATEMALA	102	Santa Catarina Pinula	Cwb	19.3	1326	1520	5.66506	6.18648	5.00076	8.87675	6.43226	8.2728	2.03157	9.46424	9.61388	9.56897	8.6906	9.3878	8.83653	7.58676	7.36722	9.48083	9.82935	9.9168	8.29201	8.56486	8.56089	8.56089	9.15954	9.36818	9.93558	7.97686	3.18061	7.32797	1.50987	1.60305	9.41378	2.83699	9.80582	8.80685
0103	San José Pinula	63.8746	51.7317	75.2738	68.698	46.0335	27.8259	SUR-ORIENTE	GUATEMALA	103	San José Pinula	Cwb	18.3	1691	1778	5.70084	6.16867	4.63865	8.07942	6.14689	9.536	1.76005	7.26469	8.55599	8.51724	7.3797	9.20232	8.29275	6.43716	8.67662	8.54508	9.36439	9.68105	6.89171	6.93527	8.15129	8.15129	7.58307	8.25905	9.75809	5.73058	3.56733	6.88615	3.29224	2.15929	9.50685	2.33091	9.66338	9.59561
0104	San José del Golfo	82.999	143.143	26.7666	92.9368	54.0151	0	SUR-ORIENTE	GUATEMALA	104	San José del Golfo	Aw	22.9	864	902	4.14685	6.20474	4.19652	7.76191	5.5775	9.90132	1.37944	4.47318	7.97656	7	7.5417	9.71269	9.70741	9.00858	4.6026	9.25078	8.81781	9.47304	8.25067	9.25977	9.34686	9.34686	6.12008	7.80241	7.9762	6.37025	3.38877	6.02357	6.85376	1.24671	9.77726	2.85862	9.11854	6.9864
0105	Palencia	73.2673	49.1216	96.2464	79.132	41.4279	32.1792	SUR-ORIENTE	GUATEMALA	105	Palencia	Aw	21.5	1098	1337	4.65026	6.31519	4.53403	7.15736	5.66421	9.63915	1.89314	7.77586	6.83611	6.89655	5.34199	9.27748	7.28247	7.74862	7.92054	7.19585	8.02638	9.27889	5.96703	6.4451	7.46494	7.46494	5.62789	6.83302	8.31863	4.67438	7.19213	6.19687	6.26779	1.15657	9.53295	2.46382	8.56621	9.09885
0106	Chinautla	97.6018	86.8542	107.587	105.688	43.482	10.7747	SUR-ORIENTE	GUATEMALA	106	Chinautla	Aw	21.3	987	1233	5.1921	5.70529	4.49928	8.5294	5.98152	7.53141	2.13933	10	9.04092	9.05172	8.12258	9.19747	8.4487	7.59411	8.91333	9.1513	9.63397	9.81972	7.77562	8.64254	8.21771	8.21771	8.17601	8.88792	9.76758	6.14711	2.19994	7.22754	1.35881	1.02723	9.00451	2.50705	9.05743	7.57193
0107	San Pedro Ayampuc	75.0738	73.4831	76.5875	81.1718	44.484	24.2768	SUR-ORIENTE	GUATEMALA	107	San Pedro Ayampuc	Aw	21.3	920	1208	4.52642	5.73618	4.49943	7.727	5.62226	9.13713	2.0158	8.97126	7.81481	8.12069	6.69277	7.54027	7.64821	6.43899	8.33503	8.66321	8.76834	9.41757	7.29904	8.09591	8.12915	8.12915	6.74747	7.54259	8.88436	5.35868	3.62192	6.4231	3.05684	1.16702	9.1645	2.42652	8.54425	7.21245
0108	Mixco	66.9854	80.9552	54.3605	75.1429	38.8969	18.3348	SUR-ORIENTE	GUATEMALA	108	Mixco	Cwb	18	1178	1692	5.46516	5.73406	5.44264	8.95011	6.39799	2.82702	2.04438	9.4537	9.82133	9.96552	9.72309	9.59631	9.70741	7.37891	9.53757	9.63316	9.98269	9.93066	8.52747	8.98797	8.8155	8.8155	10	9.7333	9.91633	6.05785	1.41355	7.70752	1.19602	2.04454	8.94749	1.41973	9.56828	8.9858
0109	San Pedro Sacatepéquez	37.0428	35.7867	38.2512	39.8198	11.9437	4.65701	SUR-ORIENTE	GUATEMALA	109	San Pedro Sacatepéquez	Cwb	15.6	1435	2096	4.97891	6.45018	4.10384	7.74588	5.8197	8.10845	1.88086	8.12612	7.48984	8.01724	5.82517	9.11261	6.85048	8.21582	9.31584	8.43938	9.36439	8.8906	8.46567	8.7029	6.82288	6.82288	7.5974	6.80252	9.20976	6.57851	6.13559	7.76706	1.61126	1.20807	9.39736	4.28176	8.50143	8.26866
0110	San Juan Sacatepéquez	49.0475	44.0289	53.8561	52.6018	26.1068	12.384	SUR-ORIENTE	GUATEMALA	110	San Juan Sacatépequez	Cwb	17.2	1218	1802	4.60745	6.15729	4.82075	7.17797	5.69087	8.96205	1.78999	7.13538	6.68709	8.06897	5.84009	8.26765	6.94571	7.2244	7.69781	7.40725	8.42457	8.68259	7.82672	7.4105	5.73801	5.73801	6.37413	6.59486	9.0122	5.62645	4.82926	6.84612	3.24179	1.07506	9.13206	2.59047	9.35691	8.21914
0111	San Raimundo	94.9217	93.2153	96.4669	103.691	66.3311	14.3051	SUR-ORIENTE	GUATEMALA	111	San Raimundo	Cwb	18.6	1099	1565	4.15153	6.25564	2.97441	7.17473	5.13908	9.68916	1.70417	6.3742	6.28936	7.01724	5.59783	9.33203	7.39426	9.15941	8.14826	6.5399	8.02638	8.32203	7.63237	7.28534	7.09963	7.09963	4.79213	5.9591	8.83133	6.20661	6.88312	6.65717	4.67767	1.08373	9.54706	1.73552	9.20252	7.69145
0112	Chuarrancho	31.6506	63.2311	0	35.3357	29.9521	34.9467	SUR-OCCIDENTE	GUATEMALA	112	Chuarrancho	Aw	20.3	1013	1289	3.41522	6.61104	4.1572	5.40337	4.89671	9.85919	1.55692	3.8311	3.40106	3.46552	4.87378	7.2372	6.78838	8.10362	5.18189	6.24767	7.831	7.12943	7.1975	6.55059	7.2214	7.2214	4.32306	4.61279	6.74024	2.81488	4.05397	7.38506	7.87587	1.14443	9.77038	4.45837	8.46407	7.20981
0113	Fraijanes	37.3375	42.6285	31.6612	40.6399	30.3004	24.8484	SUR-OCCIDENTE	GUATEMALA	113	Fraijanes	Cwb	19.1	1610	1586	5.26041	6.21924	5.03823	8.10439	6.15557	9.49797	2.01942	9.12005	8.48269	8.25862	7.88758	8.6083	8.37694	7.68608	6.51426	8.42383	9.26793	9.76425	8.60409	8.35534	7.71956	7.71956	8.98331	8.54642	9.83762	5.68595	3.86801	7.02685	2.75643	2.42608	9.66669	2.30948	9.66449	8.38712
0114	Amatitlán	87.3954	73.8838	100.226	94.7638	38.5567	25.9735	SUR-OCCIDENTE	GUATEMALA	114	Amatitlán	Aw	21.7	1177	1211	5.74971	6.09501	4.66452	8.75378	6.31576	8.57263	1.83433	7.75319	9.01764	8.93103	8.3517	9.46902	8.66263	8.74188	9.40073	9.02383	9.53009	9.83359	6.96493	7.745	8.15129	8.15129	8.39266	8.88792	9.68306	9.13719	2.89566	7.00796	2.49824	2.52563	9.23983	2.40185	9.79633	9.28049
0115	Villa Nueva	77.9279	79.9372	76.0608	84.7704	38.1619	18.3845	SUR-OCCIDENTE	GUATEMALA	115	Villa Nueva	Aw	20.7	1208	1363	5.39124	5.65712	4.92182	8.7149	6.17127	2.31207	2.05416	9.57695	9.62586	9.58621	8.77107	9.05563	9.04907	8.23053	8.71357	9.42487	9.84171	9.90293	8.47419	9.12728	8.84871	8.84871	9.13541	9.33669	9.84764	5.16529	2.08984	7.21466	1.37028	1.64099	9.05451	1.5611	9.09064	9.19823
0116	Villa Canales	80.4262	78.9806	81.8083	86.7375	48.4804	20.3883	SUR-OCCIDENTE	GUATEMALA	116	Villa Canales	Aw	21.3	1242	1277	4.96991	5.91198	4.63579	7.93542	5.86328	9.32304	1.8477	7.86175	8.18276	7.87931	7.45147	8.92228	7.85662	7.34764	6.62213	8.2715	9.19868	9.73652	7.29946	8.43326	8.23985	8.23985	7.77736	8.33286	8.68293	6.65289	3.05016	6.85624	2.96298	1.78289	9.38462	2.12016	9.19902	8.13204
0117	Petapa	75.3062	79.8121	71.1298	81.5302	41.4016	14.1959	SUR-OCCIDENTE	GUATEMALA	117	San Miguel Petapa	Aw	21.1	1198	1264	5.32969	6.46228	4.81179	8.82468	6.35711	1	2.09617	9.88538	9.74072	10	9.49027	9.38901	9.58043	8.43838	9.0172	9.49948	9.87387	9.88906	8.84603	9.1449	9.19188	9.19188	9.09982	9.4538	9.53515	4.57025	1.60228	6.9309	1.3634	1.52613	9.08985	5.66018	9.71973	8.62548
0201	Guastatoya	104.75	106.505	103.052	117.807	47.6594	32.7189	CENTRAL	EL PROGRESO	201	Guastatoya	BSh	24.6	587	561	4.02714	6.19094	3.96406	8.529	5.67779	9.86744	1.91105	7.71232	8.61332	7.65517	8.05115	9.04108	9.27542	9.57879	8.62768	9.34093	8.99588	9.73652	6.97527	7.27075	10	10	8.17852	8.55134	9.49914	7.27769	4.48509	6.1785	3.48362	3.04383	8.96892	2.36696	9.88083	5.6181
0202	Morazán	49.3259	33.2889	64.9773	56.301	22.0022	20.9336	CENTRAL	EL PROGRESO	202	Morazán	Aw	25.8	873	387	4.37125	6.56647	3.68181	7.52424	5.53594	9.95736	1.97081	8.40805	7.22072	6.41379	5.98125	9.59631	8.26928	7.9951	8.1193	8.70363	8.30585	9.11248	9.41063	9.70768	8.53875	8.53875	6.19267	6.20612	9.59681	4.98678	7.97852	6.20456	7.27909	1.27199	9.7671	2.27956	9.03743	9.06713
0203	San Agustín Acasaguastlán	63.3672	48.3304	78.2439	68.9508	40.2037	14.0102	CENTRAL	EL PROGRESO	203	San Agustín Acasaguastlán	BSh	26.3	726	330	4.5991	6.12903	3.36366	6.6629	5.18867	9.87931	1.79431	6.78352	6.87566	6.01724	5.1957	7.13537	5.91198	8.69773	7.43713	8.03212	7.50948	7.39291	6.83004	6.87362	6.87823	6.87823	4.57834	4.04986	8.08004	6.63802	7.71577	5.7677	6.07429	1.41299	9.56011	3.18335	7.20261	9.58398
0204	San Cristóbal Acasaguastlán	27.7816	0	53.4759	30.9933	0	0	CENTRAL	EL PROGRESO	204	San Cristóbal Acasaguastlán	BSh	26.8	774	259	4.84068	6.57535	3.91423	7.98199	5.82806	9.94707	1.92462	7.99617	7.72349	7.75862	6.35691	7.87487	7.47431	8.53403	8.58872	8.6228	8.29349	9.51464	10	8.47906	8.93727	8.93727	5.90066	8.23051	9.69991	5.44793	7.20323	5.82938	5.66966	1.4825	9.69526	2.58868	9.62544	9.40221
0205	El Jícaro	38.0865	61.7856	15.0286	42.7936	9.9691	0	CENTRAL	EL PROGRESO	205	El Jícaro	BSh	26.7	730	263	3.13618	6.12589	3.75226	7.70895	5.18082	9.87454	1.84899	7.29502	7.51466	6.34483	6.44196	7.97064	7.45223	9.52728	7.7118	9.25078	8.67931	9.22342	8.09274	9.68677	9.13653	9.13653	6.14378	6.40689	8.88173	6.87603	6.70826	6.75671	6.07588	1.34727	8.5562	1.71605	9.20735	4.3574
0206	Sanarate	68.4203	92.4784	45.0045	77.0614	30.2847	19.8531	CENTRAL	EL PROGRESO	206	Sansare	Aw	23.3	780	790	3.88738	6.4126	3.28072	7.46538	5.26152	9.94634	1.95201	8.13602	7.63752	6.94828	6.00865	9.27263	7.97669	7.99142	5.63434	9.27254	8.07585	8.59938	8.52341	9.10567	9.04797	9.04797	6.30334	5.2889	8.25681	6.53388	7.04595	5.86048	7.67943	1.81564	9.17598	2.29416	9.20595	7.24167
0207	Sansare	60.8458	57.0717	64.4522	67.7794	23.0529	6.41437	CENTRAL	EL PROGRESO	207	Sanarate	Aw	23	792	860	4.35593	6.2864	3.88347	7.93455	5.61509	9.65158	1.88119	7.9304	8.21738	7.34483	7.21376	9.40841	9.30164	8.83384	8.38398	9.44041	8.70157	9.32049	7.1029	8.50749	8.45018	8.45018	8.08666	6.90093	8.40772	6.4	6.01717	6.21064	4.3511	1.58354	8.75937	2.34653	9.95207	6.66181
0208	San Antonio La Paz	33.4017	38.0844	28.6971	36.4583	29.6912	44.608	CENTRAL	EL PROGRESO	208	San Antonio La Paz	Aw	21.2	1214	1337	4.4264	6.43939	3.44717	7.55875	5.46792	9.84464	1.91844	8.15932	7.78048	7.22414	6.30267	9.23626	8.41282	7.75046	6.44734	8.67565	8.54575	9.07088	7.00659	8.18229	8.17343	8.17343	6.53914	5.88529	9.23171	5.93884	6.53341	6.31536	5.51517	1.22462	9.70229	2.78625	9.07016	7.8539
0301	Antigua Guatemala	106.397	129.447	84.563	120.91	67.0965	49.807	NOR-OCCIDENTE	SACATEPEQUEZ	301	Antigua Guatemala	Cwb	18.3	1065	1578	5.59745	6.03034	4.85919	8.81812	6.32628	9.11604	1.99591	8.28033	9.41133	9.15517	8.88326	9.0423	8.65435	8.87431	9.4247	9.74819	9.82688	9.51464	7.41926	6.67418	7.95203	7.95203	8.40369	8.46178	8.9628	10	3.09457	7.41609	2.16466	3.74986	9.26203	1.55655	9.81089	9.44415
0302	Jocotenango	78.4966	38.3914	115.679	88.6201	48.9896	13.2626	NOR-OCCIDENTE	SACATEPEQUEZ	302	Jocotenango	Cwb	18.3	1069	1570	6.5042	5.98951	4.50642	8.7074	6.42688	7.21097	1.93834	8.66858	9.91314	9.37931	9.62402	9.49811	9.19261	9.21827	9.87715	9.50881	9.97774	9.73652	7.99529	8.63624	8.89299	8.89299	9.43894	8.78065	9.5061	4.09421	2.10372	7.99102	1.34808	1.25456	9.18694	2.51947	9.82081	9.12313
0303	Pastores	39.2949	68.7679	11.0023	42.8213	14.0144	0	NOR-OCCIDENTE	SACATEPEQUEZ	303	Pastores	Cwb	18.3	1070	1603	4.65812	5.98014	4.32125	7.40512	5.59116	9.49891	1.87204	7.947	8.97445	7.34483	7.44244	8.18642	6.82564	8.52851	8.23815	8.79067	9.45095	9.08475	9.10829	8.28474	6.74539	6.74539	7.89246	5.83707	8.02439	3.93058	3.49794	6.992	3.27707	1.1037	9.53614	2.65427	8.88569	9.32226
0304	Sumpango	48.3092	32.6122	63.62	51.9645	32.7418	25.2685	NOR-OCCIDENTE	SACATEPEQUEZ	304	Sumpango	Cwb	16.9	1318	1880	4.39826	6.94363	3.61794	7.2284	5.54706	9.03246	1.84023	7.47031	7.44641	7.48276	7.05068	9.53691	7.24107	8.55794	8.09433	6.8601	9.27288	8.8906	5.89346	7.91165	5.8155	5.8155	6.84541	5.82723	9.13792	4.39174	4.04102	7.10685	6.60026	1.10685	9.83243	5.86587	9.00056	8.26726
0305	Santo Domingo Xenacoj	48.3793	33.3611	62.4317	52.0066	9.80777	19.0078	NOR-OCCIDENTE	SACATEPEQUEZ	305	Santo Domingo Xenacoj	Cwb	17.2	1258	1874	4.85308	6.96523	4.26971	7.01555	5.77589	9.457	1.89612	7.75032	7.68641	5.67241	6.85771	7.40207	7.80969	8.00429	7.29231	7.79275	9.20115	8.64099	8.04755	7.84695	6.56827	6.56827	6.07379	4.88245	8.35366	6.60826	1.51902	7.76891	3.09703	1.19583	9.80907	6.80765	9.79111	8.42957
0306	Santiago Sacatepéquez	54.7233	76.8962	33.4829	59.2812	37.9107	0	NOR-OCCIDENTE	SACATEPEQUEZ	306	Santiago Sacatepéquez	Cwb	16.3	1373	2013	5.35071	6.94411	3.90673	7.46074	5.91557	9.05301	1.82968	7.47861	7.58913	7.86207	7.47084	9.81331	8.45699	8.61128	8.40495	7.86736	9.34213	9.08475	6.52897	8.85878	5.69373	5.69373	6.87541	5.78491	9.78833	4.30248	2.21844	7.09079	5.13184	1.94953	9.72179	6.3835	9.53559	8.61312
0307	San Bartolomé Milpas Altas	63.9713	53.8793	73.0994	69.4541	32.0718	31.1721	NOR-OCCIDENTE	SACATEPEQUEZ	307	San Bartolomé Millpas Altas	Cwb	15.7	1429	2115	6.43727	5.89677	3.6816	8.70304	6.17967	8.69615	1.95976	8.56258	9.88359	8.98276	8.67443	8.65073	8.80754	8.0889	8.68561	9.27876	9.70816	9.88906	10	9.53773	8.99262	8.99262	7.0952	9.19792	10	5.84959	1	6.4824	3.45365	1.42757	9.81367	2.19827	9.80568	9.61269
0308	San Lucas Sacatepéquez	34.2334	45.0491	24.4499	38.0011	22.3589	11.6618	NOR-OCCIDENTE	SACATEPEQUEZ	308	San Lucas Sacatepéquez	Cwb	15.8	1426	2087	6.11459	6.00264	4.581	8.30538	6.25091	8.59584	1.92171	8.34004	9.34631	8.94828	8.76798	9.27384	9.02423	7.39546	8.62468	9.38446	9.6958	10	7.33066	8.95321	6.15867	6.15867	8.45151	8.44604	8.98397	7.11405	2.92342	7.02481	2.23772	2.10392	9.26943	2.21752	9.75613	9.53073
0309	Santa Lucía Milpas Altas	25.6904	39.5465	12.5251	27.7971	0	0	NOR-OCCIDENTE	SACATEPEQUEZ	309	Santa Lucia Milpas Altas	Cwb	16.7	1320	1939	5.82834	6.38541	3.96685	8.28715	6.11694	7.90441	1.89409	8.30204	9.41751	8.51724	8.08506	9.28596	8.2196	8.44206	7.81367	8.78756	9.67106	9.55624	7.86268	9.2284	7.26568	7.26568	7.67576	8.66648	10	5.90909	2.58018	6.83104	4.02694	1.56092	9.35873	3.98449	9.7739	9.68177
0310	Magdalena Milpas Altas	67.4764	84.9473	50.2513	72.9927	41.3095	0	NOR-OCCIDENTE	SACATEPEQUEZ	310	Magdalena Milpas Altas	Cwb	16	1408	2052	5.13728	6.83048	4.15483	7.80389	5.98162	9.02523	1.78481	6.96456	9.11021	8.2069	7.33395	9.90059	7.22451	9.32679	9.74231	8.88083	9.71805	9.63945	6.17029	7.9563	7.35424	7.35424	7.04761	5.19442	7.77744	5.31405	4.59334	6.99486	5.77511	1.06276	10	4.88735	9.20553	9.53047
0311	Santa María de Jesús	82.0494	80.7682	83.3719	88.231	48.9796	9.81354	NOR-OCCIDENTE	SACATEPEQUEZ	311	Santa María de Jesús	Cwb	16.2	1427	1656	5.3163	6.78823	3.69889	6.07439	5.46945	9.63738	1.74807	6.19061	5.87682	5.37931	6.93198	9.5163	6.9954	2.71245	6.84586	4.7772	8.92663	8.68259	5.32414	8.07807	4.84133	4.84133	4.98322	4.7988	9.61762	4.18347	1.27477	7.53874	7.49495	1	9.9675	5.49991	9.34819	9.38405
0312	Ciudad Vieja	41.9099	30.4081	53.0598	45.807	22.4215	7.65462	NOR-OCCIDENTE	SACATEPEQUEZ	312	Ciudad Vieja	Cwb	18.4	1179	1503	4.90547	6.24372	4.38298	8.09355	5.90643	8.69872	1.90204	8.03097	8.93843	7.96552	7.86937	8.70286	7.08097	8.85408	9.45866	8.57617	9.78978	9.68105	9.14039	8.10233	8.02952	8.02952	7.41558	8.45686	10	3.69256	1.4043	7.19183	3.41986	1.17587	9.502	4.15372	9.47293	9.12306
0313	San Miguel Dueñas	78.765	48.4574	107.61	85.8516	39.3314	39.2157	NOR-OCCIDENTE	SACATEPEQUEZ	313	San Miguel Dueñas	Cwb	19	1533	1459	5.06211	5.93551	3.85861	7.78029	5.65913	9.67093	1.87621	7.66124	7.99451	6.75862	7.03953	9.10655	6.89879	9.00674	9.69637	7.15544	9.17148	9.43143	8.84116	8.37646	7.631	7.631	6.25024	7.58786	10	5.47769	2.74486	6.61202	5.38235	2.77352	9.45498	2.07725	8.93624	9.28919
0314	Alotenango	54.1983	50.6116	57.7034	58.7093	35.6379	9.63298	NOR-OCCIDENTE	SACATEPEQUEZ	314	Alotenango	Cwb	19.5	1874	1377	4.32208	5.49339	4.07515	6.64488	5.13388	9.62314	1.75916	6.68934	7.29709	6.68966	6.13669	5.18117	6.05689	8.45861	9.2659	7.82073	8.83017	8.61325	4.70765	7.17988	6.73432	6.73432	5.74163	4.59705	7.43705	2.97851	2.05654	5.89821	7.12969	1.28956	9.44896	1.78258	7.91047	8.36077
0315	San Antonio Aguas Calientes	79.3161	126.651	34.3643	87.7963	56.3889	0	NOR-OCCIDENTE	SACATEPEQUEZ	315	San Antonio Aguas Calientes	Cwb	18.2	1169	1577	4.83242	6.56193	3.91419	8.32682	5.90884	7.36121	1.94646	8.52778	9.61686	7.81034	8.21109	9.65086	8.33967	8.36665	8.5308	9.02383	9.9629	9.47304	8.66027	8.59314	8.66052	8.66052	7.54204	6.64112	10	6.81653	2.6801	7.79725	3.29358	1.16014	9.68257	5.33834	8.94008	9.00572
0316	Santa Catarina Barahona	49.249	0	97.229	54.4811	0	0	NOR-OCCIDENTE	SACATEPEQUEZ	316	Santa Catarina Barahona	Cwb	18.1	1200	1493	4.43449	6.86159	3.87461	7.61489	5.69639	9.56432	1.7997	7.22318	9.80399	7.34483	7.90216	8.13308	7.38598	9.14102	8.8534	8.74093	9.94064	9.88906	4.976	10	8.8155	8.8155	7.83572	8.69207	3.22648	3.87107	1	7.65306	4.29913	1.01528	9.92593	7.35069	8.89966	8.41753
0401	Chimaltenango	73.2072	61.7218	84	78.8433	47.8126	24.4326	CENTRAL	CHIMALTENANGO	401	Chimaltenango	Cwb	17.6	1183	1798	4.9113	6.15034	4.80417	7.69457	5.8901	6.81949	1.99067	8.52554	8.36914	7.75862	7.999	8.89197	8.30931	7.71919	7.82366	8.75959	9.20363	9.4037	7.98438	8.0689	6.53506	6.53506	7.1095	7.93034	9.31876	4.55537	2.55613	6.36563	2.91897	2.03473	9.32001	3.2089	9.688	8.72685
0402	San José Poaquil	33.5258	31.6631	35.1815	36.0389	9.04895	0	CENTRAL	CHIMALTENANGO	402	San José Poaquil	Cwb	16.6	1259	1914	3.50267	6.8472	4.41975	6.23366	5.25082	9.6693	1.76553	6.49393	6.95613	4.58621	4.93458	8.88955	5.05904	9.98712	9.21196	8.9399	8.37758	7.36518	2.33339	7.27711	4.37638	4.37638	4.88987	2.98108	8.71156	4.94215	7.65563	7.1408	6.56806	1.05927	9.08682	5.35007	8.18535	7.59061
0403	San Martín Jilotepeque	68.0559	78.3494	58.9623	74.2909	60.2551	40.5762	CENTRAL	CHIMALTENANGO	403	San Martín Jilotepeque	Cwb	17.6	1141	1767	3.83225	6.2354	4.16714	6.3848	5.1549	9.76047	1.67634	5.79693	6.55153	5.91379	4.66649	9.21565	6.46128	8.25261	9.29386	8.42383	6.35449	7.46225	7.67775	8.13992	5.9262	5.9262	3.19731	3.3088	8.4824	4.51074	8.82782	4.62928	6.96417	1.18626	9.62996	1.81043	8.55271	8.24004
0404	Comalapa	63.7899	80.4573	48.0346	69.2706	35.4314	23.4357	CENTRAL	CHIMALTENANGO	404	San Juan Comalapa	Cwb	15.9	1389	2107	4.00464	6.75413	4.69563	6.56684	5.50531	9.33105	1.35552	3.61622	8.05502	6.51724	6.14656	7.52815	7.86904	6.82158	8.91333	9.09223	9.26051	8.23883	6.14262	8.80619	3.91144	3.91144	5.31944	4.19748	8.39272	4.9719	5.16046	6.93726	6.52468	1.10402	9.62373	6.15849	7.81112	8.48192
0405	Santa Apolonia	37.7562	33.9098	41.2669	39.8384	25.0266	0	CENTRAL	CHIMALTENANGO	405	Santa Apolonia	Cwb	15.1	1270	2309	3.89054	7.08926	4.00617	5.67518	5.16529	9.54403	1.61436	5.12708	6.54176	4.18966	4.56129	9.17565	3.90385	9.4721	8.20619	8.05389	7.64798	7.29584	1	6.87607	2.99262	2.99262	4.33638	3.06375	8.10341	4.42149	8.48551	5.95798	7.45591	1.25312	9.30086	5.1501	9.07151	8.02458
0406	Tecpán Guatemala	45.6884	40.6403	50.3821	48.5112	29.4785	17.3325	CENTRAL	CHIMALTENANGO	406	Tecpán Guatemala	Cwb	15	1285	2354	4.11148	6.65433	4.07205	6.12568	5.24089	9.55688	1.64346	5.4387	7.04674	6.51724	5.17582	8.69922	4.73194	7.70632	8.66363	8.25596	8.2366	7.42065	6.86829	7.20199	3.45756	3.45756	4.28778	3.70935	7.77744	3.70744	7.45765	6.6657	6.67948	1.17599	8.82879	4.20506	8.7442	8.42246
0407	Patzún	63.5302	81.6037	46.5813	68.5071	46.0897	30.6455	CENTRAL	CHIMALTENANGO	407	Patzún	Cwb	15.3	1386	2200	4.39812	6.36836	3.85802	6.42444	5.26223	9.62245	1.79531	6.85664	7.26205	6.24138	6.05002	6.6056	6.50406	6.28817	9.2619	9.23523	8.67683	7.68413	4.77148	6.28177	4.28782	4.28782	5.67763	4.27917	8.87108	4.48099	6.42794	6.79341	7.59213	1.09781	9.4827	3.49836	7.84818	9.29122
0408	Pochuta	147.895	114.943	180.18	163.419	100.071	0	CENTRAL	CHIMALTENANGO	408	San Miguel Pochuta	Cwb	18.8	1699	1015	4.54095	5.41947	3.56504	6.23472	4.94004	9.88578	1.85167	6.78768	5.03823	4.13793	4.99162	8.36463	6.01687	6.28449	7.90456	6.1513	7.65787	8.3359	8.77391	8.26476	6.13653	6.13653	4.25749	4.55571	8.96925	6.63802	7.01634	7.63014	9.14913	1.37699	9.47734	1.5062	4.72122	8.76945
0409	Patzicía	66.2511	93.1272	40.9357	71.5843	33.1053	20.4555	CENTRAL	CHIMALTENANGO	409	Patzicía	Cwb	15.8	1435	2121	4.07893	6.39925	4.26223	6.23603	5.24411	9.32475	1.79978	7.13729	6.93984	5.53448	6.00117	8.54283	6.3205	1.23728	7.76074	9.21969	8.43693	8.64099	7.46704	8.38827	5.01845	5.01845	6.76502	5.06648	9.81479	3.51405	4.55356	6.45809	7.74326	1.15168	9.37816	4.51036	8.08962	9.05218
0410	Santa Cruz Balanyá	105.496	150.732	62.0476	113.675	38.2897	23.3209	CENTRAL	CHIMALTENANGO	410	Santa Cruz Balanyá	Cwb	16.1	1407	2037	3.95418	6.82396	3.83088	6.56062	5.29241	9.47006	1.82266	7.05268	8.88242	5.7931	7.5679	6.95717	6.53857	5.37768	3.5359	9.00207	9.48805	8.43297	2.05572	6.38323	3.49077	3.49077	6.20028	4.51536	10	7.11405	1	7.64758	7.95953	1.2214	9.6291	6.60059	8.81346	9.16604
0411	Acatenango	38.7463	35.6761	41.6112	41.9541	26.3144	9.26956	CENTRAL	CHIMALTENANGO	411	Acatenango	Cwb	18.8	1699	1486	4.42866	5.94199	4.85591	6.31481	5.38534	9.77611	1.72713	6.29215	6.11954	5.43103	5.62976	9.05442	5.13909	9.06744	8.8574	6.73886	7.95218	7.97535	7.05211	8.58874	4.53137	4.53137	4.5014	3.95243	8.95409	4.37686	7.3235	6.31953	8.41014	1.16468	9.81221	1.80699	6.8885	9.24994
0412	Yepocapa	51.5051	45.5399	57.5341	55.1859	27.0398	11.4456	CENTRAL	CHIMALTENANGO	412	San Pedro Yepocaca	Am	20.3	2401	1404	4.31492	5.65336	4.3545	6.37951	5.17557	9.80071	1.70396	5.7484	6.25015	5.55172	5.45506	8.72225	4.13157	8.26916	9.64344	6.0456	7.22012	7.36518	8.74016	8.60344	6.39114	6.39114	4.02834	3.34226	9.17024	4.95702	7.02467	6.10637	8.12978	1.38615	8.45206	2.03268	6.85962	8.39361
0413	San Andrés Itzapa	37.403	38.5802	36.2954	40.1096	18.7617	6.81199	CENTRAL	CHIMALTENANGO	413	San Andrés Iztapa	Cwb	17.3	1270	1858	4.85021	6.10356	4.18363	6.57027	5.42692	9.38933	1.7458	6.69891	6.48448	6.18966	6.88785	7.71727	8.13265	8.19742	9.22495	7.68394	7.82605	8.07242	7.50323	8.37561	5.69373	5.69373	6.35343	4.44254	7.74216	3.90083	3.21299	6.14022	5.87819	1.15533	9.10721	4.28594	8.33874	9.16849
0414	Parramos	75.358	39.267	108.643	80.7863	30.0413	27.9096	CENTRAL	CHIMALTENANGO	414	Parramos	Cwb	17.8	1184	1782	4.65575	6.51295	4.62504	7.33605	5.78245	9.32756	1.68171	6.35824	7.71545	7.84483	7.00597	6.64076	6.94157	8.83752	7.24237	7.8487	8.91426	8.75193	7.64974	9.39438	6.22509	6.22509	6.37	5.19836	10	5.47769	2.48766	6.389	6.68935	1.27028	9.64679	5.0159	8.97102	8.92103
0415	Zaragoza	58.2799	25.7666	88.8602	63.1057	45.8716	46.9263	CENTRAL	CHIMALTENANGO	415	Zaragoza	Cwb	16.1	1424	2058	4.59233	6.77557	4.47003	7.51963	5.83939	9.37332	1.80021	7.14591	8.15442	7.24138	6.92787	9.41204	7.56954	9.19988	9.16902	8.48912	9.27782	8.50231	8.41551	8.9239	6.43542	6.43542	6.00902	5.18852	10	5.16529	5.78773	7.02637	6.15222	1.14457	9.45487	4.77559	8.9241	8.80926
0416	El Tejar	30.7819	31.8404	29.7915	33.1675	6.30438	0	CENTRAL	CHIMALTENANGO	416	El Tejar	Cwb	17.7	1162	1771	4.90924	6.20437	4.52529	8.12657	5.94137	9.34201	1.8173	7.47542	9.00957	8.58621	8.18138	8.90773	7.89526	8.47149	9.47564	9.21658	9.65375	9.52851	7.12581	9.32736	7.23247	7.23247	7.3556	8.63007	10	3.79669	2.08892	6.71941	2.15773	2.23418	9.24996	4.12766	9.50226	8.10459
0501	Escuintla	117.713	121.228	114.179	129.174	57.585	21.245	CENTRAL	ESCUINTLA	501	Escuintla	Am	26.2	2826	349	4.68961	5.60103	4.34105	7.89076	5.63061	9.63472	1.889	7.51149	8.50496	6.87931	7.58465	9.02775	8.00153	7.56468	8.64566	8.92124	9.14674	9.4037	7.53919	5.0821	8.46125	8.46125	8.1434	7.6725	9.32265	6.54876	3.3823	6.63695	2.81342	3.94098	8.81058	1.45907	8.38936	7.54074
0502	Santa Lucía Cotzumalguapa	148.076	188.418	107.923	160.745	63.4552	23.0217	CENTRAL	ESCUINTLA	502	Santa Lucía Cotzumalguapa	Am	25.7	3156	356	4.27862	5.26532	4.62069	6.98445	5.28727	9.63837	1.8442	7.44987	7.22429	6.39655	6.20606	9.10048	7.05889	7.61435	8.39796	7.89223	8.20692	8.849	7.93011	7.72645	7.65314	7.65314	7.05271	5.69831	6.35272	5.19504	4.72934	5.69658	5.16612	3.56547	8.72609	1.41021	6.68424	7.90706
0503	La Democracia	156.406	200.157	112.788	170.519	80.2396	20.1005	CENTRAL	ESCUINTLA	503	La Democracia	Am	27.1	2517	160	2.88636	5.50241	4.43432	6.82108	4.91104	9.8898	1.776	6.87803	6.70622	5.36207	5.18697	8.9635	7.15274	7.75598	7.37721	7.9171	7.96455	8.849	7.67742	8.01847	8.35055	8.35055	6.70522	5.17277	7.95627	4.6595	7.57792	5.96784	7.06838	9.3858	8.64334	1.72981	4.78426	2.95424
0504	Siquinalá	117.555	95.2959	140.044	126.951	48.1129	19.9183	CENTRAL	ESCUINTLA	504	Siquinalá	Am	26	3016	347	4.80624	5.78194	4.01664	7.39682	5.50041	9.84391	1.79617	7.08078	7.83623	6.63793	6.41001	7.96821	6.90845	5.57817	7.37521	8.57306	8.6249	8.76579	5.58523	7.56121	7.09963	7.09963	7.06643	5.54183	9.43554	9.50909	4.19644	5.47819	4.61671	10	9.00384	1.76626	7.49502	8.58035
0505	Masagua	150.034	207.039	92.83	162.299	70.1622	10.0427	CENTRAL	ESCUINTLA	505	Masagua	Aw	27.6	2347	109	2.98404	5.55415	4.43742	7.08848	5.01602	9.88029	1.9087	7.82407	6.86114	5.55172	4.98867	8.48464	6.23769	9.0049	7.7907	8.10052	7.89035	8.72419	8.316	8.7896	8.62731	8.62731	6.20611	4.79584	9.32506	5.12066	8.09046	5.52514	6.89823	1.75333	8.65751	1.80421	6.42749	4.31266
0506	Tiquisate	322.907	408.12	239.011	352.952	187.528	65.0645	CENTRAL	ESCUINTLA	506	Tiquisate	Am	27	2336	64	3.689	6.25614	3.68025	7.24211	5.21688	9.84303	1.80136	6.74521	7.50454	5.41379	5.8605	9.2399	7.57092	8.82097	8.61869	8.33368	8.61995	8.87673	7.5597	8.28965	8.43911	8.43911	7.14523	5.45227	9.61762	4.5405	6.61852	6.56668	6.14036	4.81981	9.58698	1.67279	8.31208	5.2306
0507	La Gomera	225.003	314.987	133.776	243.163	104.441	9.92014	CENTRAL	ESCUINTLA	507	La Gomera	Aw	27.5	1902	36	4.07854	5.89095	4.39792	6.50906	5.21912	9.90238	1.91264	7.86111	6.36141	4.72414	5.17413	8.24825	6.45438	8.1588	8.0334	7.99171	7.88046	8.32203	7.82573	7.50309	8.31734	8.31734	6.57742	4.32838	7.09706	4.03471	6.72399	6.06971	7.21487	4.89259	9.42728	2.49815	6.22361	8.33588
0508	Guanagazapa	112.796	123.229	102.002	122.067	45.7526	13.1044	CENTRAL	ESCUINTLA	508	Guanagazapa	Am	26	2826	309	3.34353	5.39388	3.77699	6.0819	4.64907	9.90396	1.54511	4.74681	5.95558	5.15517	3.7494	7.89669	4.94035	7.87186	6.90778	6.29741	6.73042	7.76733	9.13087	6.44695	7.73063	7.73063	4.52078	3.72411	5.71951	6.20661	8.30787	5.54981	8.76715	1.73716	9.37969	1.96604	4.64239	6.25825
0509	San José	85.9859	86.4111	85.5649	92.9512	31.5023	7.60081	CENTRAL	ESCUINTLA	509	San José	Aw	27.5	1357	6	4.5732	6.41069	4.33393	7.70371	5.75538	9.69203	1.87822	7.8394	7.9327	6.7931	6.3687	9.26657	7.55298	9.44635	8.76351	8.50777	8.71393	8.73806	7.0854	7.97697	9.2583	9.2583	7.99672	5.2515	9.57666	5.40331	6.20775	6.46376	3.99743	2.01215	8.98098	2.49041	9.94151	7.91356
0510	Iztapa	152.655	109.016	196.314	164.813	60.7083	26.4236	CENTRAL	ESCUINTLA	510	Iztapa	Aw	27.3	1520	2	4.85213	6.25904	3.52271	7.13613	5.44251	9.75863	4.50173	7.43838	7.50887	6.43103	5.98193	9.20717	6.83116	9.45003	8.60471	8.5171	8.75103	8.36364	8.89848	8.48333	9.13653	9.13653	7.71827	4.6059	2.23381	7.18843	7.31425	6.42075	5.15715	1.44347	8.70023	2.604	8.96576	8.68551
0511	Palín	62.241	52.6952	71.4031	66.4721	27.5974	14.3973	SUR-ORIENTE	ESCUINTLA	511	Palín	Aw	21.4	1603	1138	5.67369	5.53075	4.56889	7.78223	5.88889	9.30837	3.35399	8.82056	8.09192	7.5	6.94905	8.46767	7.54608	6.79767	8.88237	8.17513	9.15664	9.43143	8.21327	8.72556	7.67528	7.67528	7.30321	7.92149	8.81463	5.52231	3.84951	6.22986	2.75616	2.34537	8.93888	1.30839	8.6203	9.19376
0512	San Vicente Pacaya	59.8623	35.9454	83.7421	65.4151	44.8096	14.2389	SUR-ORIENTE	ESCUINTLA	512	San Vicente Pacaya	Cwb	19.2	1506	1582	4.90138	5.79808	4.0674	7.44201	5.55222	9.8551	10	7.59515	7.46988	6.36207	6.33171	9.4569	7.60819	8.10546	4.00133	8.29637	8.59522	9.05701	7.73644	8.4224	7.76384	7.76384	6.29675	6.40492	6.78545	7.29256	5.27333	6.71907	6.64353	1.33329	9.78057	1.98506	7.17569	8.43105
0513	Nueva Concepción	159.102	180.792	138.002	173.673	62.8856	18.8182	SUR-ORIENTE	ESCUINTLA	513	Nueva Concepción	Am	27	2336	60	3.72353	6.49479	4.09572	7.03038	5.3361	9.83974	5.26993	7.73883	6.75791	5.25862	4.72686	9.20595	6.70281	7.08645	6.2366	8.00725	7.72465	8.86287	7.94762	8.4228	8.87085	8.87085	5.76659	5.25347	8.13118	6.29587	8.48458	6.2891	7.87771	1.13569	9.00257	3.61937	7.92732	7.49418
0514	Sipacate	12.3198	24.573	0	13.3788	15.124	0	SUR-ORIENTE	ESCUINTLA	514	Sipacate					4.07854	5.89095	4.39792	6.50906	5.21912
0601	Cuilapa	106.386	87.7022	124.79	116.178	66.5356	40.1284	NORTE	SANTA ROSA	601	Cuilapa	Aw	23.6	1932	970	4.43487	6.2389	3.94364	7.09544	5.42822	9.7545	1.80295	6.83908	7.62517	6.65517	6.27582	8.60345	7.55298	7.83875	7.58096	7.82694	8.55812	7.42065	7.43322	6.16302	7.12177	7.12177	6.92905	5.07534	9.42874	5.79008	5.53423	6.36295	5.29114	2.4298	9.31722	1.90879	9.40055	7.47376
0602	Barberena	63.491	56.342	70.2858	68.8423	42.1008	11.7606	NORTE	SANTA ROSA	602	Barberena	Aw	21.7	1971	1233	4.65238	5.87346	4.08315	7.06935	5.41958	9.7356	1.83476	7.32727	7.25757	6	6.5585	8.56344	7.52262	6.3599	6.14072	7.4943	8.49629	8.28043	7.38325	9.03857	7.80812	7.80812	6.88958	5.54084	9.90666	5.86446	3.88096	6.46873	4.06366	1.67513	9.45917	1.33025	9.34434	7.52392
0603	Santa Rosa de Lima	81.21	84.0513	78.5546	90.2476	51.5663	0	NORTE	SANTA ROSA	603	Sta Rosa de Lima	Aw	23.7	1521	946	4.4104	6.61443	3.56774	7.13897	5.43289	9.82775	1.92629	7.9039	7.33285	6.60345	5.78753	9.00108	8.61018	7.5279	7.77072	8.38031	8.07337	7.57319	8.4261	9.43042	8.2952	8.2952	5.32004	4.33231	9.23525	4.9719	7.13384	5.4306	8.32537	1.19439	9.88609	2.79327	9.17574	9.02444
0604	Casillas	96.1693	83.1739	108.25	105.923	55.3877	36.1206	NORTE	SANTA ROSA	604	Casillas	Aw	22.6	1499	1093	3.93159	6.50235	3.6768	6.70101	5.20294	9.84934	1.8318	7.11303	5.85671	5.94828	4.8527	8.73074	8.68057	8.57817	5.62435	7.15233	6.81698	6.79661	8.64306	9.01268	8.62731	8.62731	4.8918	3.71132	9.33531	5.25455	7.16345	5.65554	8.81381	1.11686	9.62599	2.56304	8.93044	8.06655
0605	San Rafael Las Flores	31.6431	32.0051	31.2891	34.5662	29.0726	17.1733	NORTE	SANTA ROSA	605	San Rafael Las Flores	Aw	21	1631	1377	3.86428	6.63089	3.6019	6.57282	5.16747	9.80886	1.80507	6.72925	6.34564	5.63793	5.23746	8.89076	7.8925	9.17597	8.15625	6.90674	8.18714	6.44992	9.41063	8.61515	7.84133	7.84133	4.30226	3.61192	9.35048	2.99339	7.43359	6.49536	9.12351	1.22009	9.81993	3.57157	7.96548	7.8046
0606	Oratorio	96.177	81.3273	110.602	106.378	61.212	27.4901	NORTE	SANTA ROSA	606	Oratorio	Aw	22.6	1905	1015	3.53169	5.86745	4.03161	6.95673	5.09687	9.90207	1.8783	7.43295	7.02549	5.39655	5.10442	8.16581	7.06717	8.29307	5.58939	7.68394	8.08574	7.29584	9.1558	9.00512	8.32841	8.32841	5.48593	4.27622	9.62957	7.11405	6.20868	6.08734	8.12629	1.19216	9.71504	2.21285	6.93468	6.67034
0607	San Juan Tecuaco	128.433	117.647	139.387	140.404	48.5437	41.58	NORTE	SANTA ROSA	607	San Juan Tecuaco	Aw	26.1	2254	339	2.79878	6.23138	3.46268	6.26875	4.6904	9.62386	1.6728	5.3758	7.00137	4.81034	3.85132	5.50849	4.33308	8.43654	5.4206	8.57927	8.42457	5.64561	7.81159	9.29884	6.75646	6.75646	3.22412	2.81771	9.39212	7.8281	7.42157	6.92252	9.53948	1.103	9.59506	4.06913	5.92391	3.93946
0608	Chiquimulilla	204.739	222.81	187.177	228.197	93.9555	22.4477	NORTE	SANTA ROSA	608	Chiquimulilla	Aw	26.1	2254	272	3.88135	6.45797	3.42067	7.31133	5.26783	9.89738	1.83332	7.21775	7.4361	6.43103	5.49129	8.74044	6.39089	9.00123	8.06237	8.66321	8.08821	7.25424	9.25301	8.82782	8.67159	8.67159	6.34207	4.37857	9.27917	6.87603	7.35403	6.14991	6.42929	1.20417	9.50532	1.91219	9.52783	7.46234
0609	Taxisco	97.1654	99.6876	94.601	108.452	56.299	23.9732	NORTE	SANTA ROSA	609	Taxisco	Aw	26.3	2296	217	3.82278	6.55526	3.90659	7.29742	5.39551	9.95459	1.76899	6.43519	7.42422	6.37931	5.30008	8.72225	5.93406	8.89822	8.62468	8.81865	8.00412	7.44838	8.19048	9.17413	8.8155	8.8155	6.01103	4.13352	9.39316	6.99504	7.41879	6.02879	6.79428	1.33675	9.58639	2.4571	9.36196	7.51127
0610	Santa María Ixhuatán	50.418	76.2518	25.0042	55.5633	21.3004	9.69462	PETEN	SANTA ROSA	610	Santa María Ixhuatán	Aw	22.6	1905	1344	3.83602	6.296	4.36203	6.39827	5.22308	9.83322	2.67797	6.58621	7.03811	5.27586	4.46562	6.72804	5.84159	7.52974	5.7452	8.21554	7.65293	6.49153	8.96555	9.53149	6.94465	6.94465	5.20443	3.33341	8.70901	6.37025	8.36986	6.17629	9.22387	1.12361	9.8296	2.78274	6.9924	7.05087
0611	Guazacapán	143.198	171.05	115.777	157.922	74.2892	75.8725	PETEN	SANTA ROSA	611	Guazacapán	Aw	26	2363	250	3.52866	6.27562	3.45195	7.44123	5.17436	9.81939	4.22756	7.64623	7.91483	6.2931	6.18271	7.76818	6.1052	9.0325	8.17423	8.74093	8.03627	7.94761	8.1137	8.47835	7.68635	7.68635	6.27748	5.13931	9.78958	7.00992	5.32329	5.69184	5.76115	1.37087	9.31133	3.19188	9.05652	6.94238
0612	Santa Cruz Naranjo	91.5471	85.7948	97.2526	101.037	54.4578	29.6736	PETEN	SANTA ROSA	612	Santa Cruz Naranjo	Aw	23.7	1521	1174	4.00515	6.43431	3.23689	7.69135	5.34193	9.70155	7.79597	8.00415	8.36733	7.41379	6.45912	8.81317	8.33829	8.41263	5.64332	8.59793	8.69909	7.97535	8.70857	9.24267	8.23985	8.23985	6.44389	4.91788	10	5.26942	6.25586	6.17601	6.39931	1.29807	9.84845	2.95043	8.78179	8.75556
0613	Pueblo Nuevo Viñas	66.5909	69.3802	63.7095	73.5931	14.7951	0	PETEN	SANTA ROSA	613	Pueblo Nuevo Viñas	Aw	22.6	1905	1150	4.40106	5.87293	2.93763	6.77756	4.9973	9.87524	8.27128	6.82375	6.60247	5.5	4.99316	8.78772	6.43368	7.56836	8.32305	7.75233	7.97444	6.75501	7.97393	8.19467	7.7417	7.7417	5.20882	3.62373	9.39385	4.55537	8.27179	6.00323	7.44656	1.91087	9.70174	2.16099	6.20604	8.06858
0614	Nueva Santa Rosa	104.241	124.568	85.1381	115.242	69.9178	38.9813	PETEN	SANTA ROSA	614	Nueva Santa Rosa	Aw	23.5	1412	990	4.33917	6.91621	3.62648	7.29109	5.54324	9.68243	6.3559	7.35728	7.19743	6.5	5.82281	9.16231	8.87517	8.47149	7.53401	8.18135	7.94724	7.53159	8.38681	9.06372	7.79705	7.79705	5.64976	4.39727	9.3265	5.68595	7.22821	6.08106	8.16968	1.32374	9.66456	3.71355	9.51692	8.49591
0701	Sololá	42.8836	30.7612	53.9363	46.2023	27.2483	9.78043	PETEN	SOLOLA	701	Sololá	Cwb	15.8	1472	2136	4.57829	6.93627	3.9956	6.01107	5.38031	9.0327	1.59993	5.53736	5.43405	6.67241	5.4181	7.6215	7.64131	9.09871	6.81489	8.22487	5.61006	6.32512	5.62866	6.73577	3.56827	3.56827	5.15973	3.13362	9.5865	4.18347	5.56569	5.43825	5.38338	1.69537	8.50707	6.1766	9.8952	8.76647
0702	San José Chacayá	73.7463	0	141.643	79.5334	0	0	PETEN	SOLOLA	702	San José Chacayá	Cwb	15.3	1371	2242	5.02731	6.88582	3.69705	6.54108	5.53782	9.64289	1.46324	4.68167	6.76452	7.06897	5.82132	9.42901	6.75387	9.60086	8.08534	9.61451	7.59604	6.35285	8.59875	7.94024	4.1107	4.1107	5.45547	3.2409	8.60545	5.43306	7.52333	5.27576	6.11727	1.20311	9.60331	4.17041	9.7406	9.19235
0703	Santa María Visitación	84.3882	86.5801	82.3045	93.0233	0	0	PETEN	SOLOLA	703	Santa María Visitación	Cwb	16	1499	1980	4.43341	6.25052	3.65352	8.11529	5.61318	9.84073	1.82822	7.63697	8.36826	7.87931	8.10828	8.96592	8.78408	9.37094	9.88414	10	8.62984	8.8906	6.65067	10	7.65314	7.65314	6.24928	5.82329	10	7.30744	3.29348	5.98224	4.76921	1.28222	8.96032	4.01724	9.49946	8.72966
0704	Santa Lucía Utatlán	61.0787	50.3474	70.466	67.4939	29.8347	0	PETEN	SOLOLA	704	Santa Lucía Utatlán	Cwb	13	1188	2576	4.77531	7.41755	3.57191	6.8733	5.65952	9.38182	1.80832	7.1887	6.41081	5.7931	5.39774	9.90423	7.41635	9.57143	9.84819	9.37513	7.13108	8.14176	8.16086	8.8362	4.91882	4.91882	6.12109	4.11186	9.08818	6.31074	9.57812	5.85057	4.25	1.19509	9.29956	6.07759	9.90058	9.49633
0705	Nahualá	45.0749	33.8973	54.9602	48.4807	36.6651	19.8475	PETEN	SOLOLA	705	Nahualá	Cwb	12.7	1092	2482	4.25678	7.12282	3.57669	5.25307	5.05234	9.5345	1.6766	5.77618	4.21527	4.68966	4.03301	7.48087	3.96044	9.83814	7.12851	7.68705	4	4.73035	6.69565	7.60966	2.87085	2.87085	5.36944	2.17704	8.25847	6.10248	6.64905	4.28601	7.86588	1.24722	9.38524	6.21993	9.55589	8.85345
0706	Santa Catarina Ixtahuacán	24.5696	22.6501	26.2373	26.2438	12.4631	7.24034	PETEN	SOLOLA	706	Santa Catarina Ixtahuacán	Cwb	14.8	1216	2231	3.96486	6.43231	3.41865	4.89937	4.6788	9.65238	1.75229	6.59291	3.72264	3.87931	3.57241	8.43009	3.11716	9.69283	7.61991	8.24663	3.48805	3.80123	7.83041	8.80074	2.76015	2.76015	4.65781	1.75878	7.86634	5.01653	7.15512	4.50676	8.88576	1.18052	8.85851	6.09532	6.86335	8.67471
0707	Santa Clara La Laguna	53.1632	0	103.093	57.0321	25.6213	0	PETEN	SOLOLA	707	Santa Clara La Laguna	Cwb	16	1499	2152	4.81459	6.4662	3.89657	6.80421	5.49539	9.11543	1.59157	5.50032	7.52363	7.34483	5.79256	6.68683	5.2288	9.88044	7.89957	9.69845	8.45919	7.04622	3.95055	9.12251	4.53137	4.53137	5.23926	3.32455	10	5.84959	3.46464	5.93468	4.50453	1.20684	9.43787	4.36239	9.71712	8.14454
0708	Concepción	75.7461	94.6074	58.309	79.9233	51.8762	57.4713	NOR-ORIENTE	SOLOLA	708	Concepción	Cwb	15.8	1472	2092	4.78158	7.31009	3.46691	4.82287	5.09536	9.4343	1.60087	4.9802	2.98068	5.63793	4.13079	5.02842	4.35792	9.55303	3.42504	5.13782	5.80544	5.83975	3.36606	6.89364	3.0369	3.0369	2.75043	2.22624	9.34146	1.55041	3.89299	6.35878	7.72641	1.05628	8.94711	7.78013	9.80055	9.64932
0709	San Andrés Semetabaj	98.9195	81.7795	113.83	106.279	74.1771	49.2045	NOR-ORIENTE	SOLOLA	709	San Andrés Semetabaj	Cwb	16.8	1246	1950	4.38593	7.14071	3.89003	7.06909	5.62144	9.68285	1.86071	7.48499	7.5067	6.31034	6.29581	9.22293	7.68686	9.62477	9.47964	9.41865	8.28607	7.68413	6.86887	9.56246	4.57565	4.57565	4.83449	4.1965	8.92239	7.06942	7.70837	5.94141	6.31845	1.3338	9.58661	4.94732	9.7391	8.86487
0710	Panajachel	86.224	68.7853	102.459	93.633	66.3185	49.6032	NOR-ORIENTE	SOLOLA	710	Panajachel	Aw	19.3	1490	1595	6.24243	5.74462	3.93151	8.35537	6.06848	7.13905	1.89809	8.15677	8.60274	8.72414	8.37783	9.22414	8.24168	8.44206	9.28487	9.18549	9.30998	9.50077	9.61426	9.14444	7.76384	7.76384	7.7236	7.12335	10	7.18843	2.26748	6.79797	2.05639	2.02956	9.54196	1	9.88744	9.45063
0711	Santa Catarina Palopó	101.937	51.8135	150.451	109.051	60.7718	0	NOR-ORIENTE	SOLOLA	711	Santa Catarina Palopó	Aw	19.3	1546	1725	4.49837	6.74586	3.78172	5.61145	5.15935	8.53433	1.43758	4.20211	4.14894	4.41379	5.74501	6.41164	6.3205	8.22869	4.44079	6.75751	7.41303	7.2265	8.71661	9.43271	5.27306	5.27306	4.72509	2.96042	10	3.49917	2.75781	6.24076	3.40914	1.40597	9.2688	6.26118	9.79663	8.7585
0712	San Antonio Palopó	27.7066	29.6121	26.0315	29.8663	16.8492	14.8965	NOR-ORIENTE	SOLOLA	712	San Antonio Palopó	Cwb	17.4	1291	1581	4.3319	7.25514	3.76878	5.90204	5.31446	9.33293	1.72055	6.36814	4.86297	6.32759	5.14646	5.79216	6.41021	9.68363	6.726	8.15959	7.55647	4.39753	6.05143	7.70361	4.5203	4.5203	5.43162	2.05107	9.61762	4.71901	7.01819	7.06814	6.77588	1.1406	9.71809	4.87623	9.92276	8.88067
0713	San Lucas Tolimán	43.6652	27.1684	59.8046	46.9789	20.2495	15.0139	NOR-ORIENTE	SOLOLA	713	San Lucas Tolimán	Aw	19	1704	1962	4.47232	5.91759	3.97486	6.43921	5.201	9.47252	1.76687	6.51916	6.38425	6.15517	6.30545	8.10399	5.52553	9.09871	6.43636	8.63523	7.29678	6.25578	7.27303	8.09805	5.10701	5.10701	5.42884	3.09721	9.76758	6.0281	4.42588	5.71453	6.41407	1.44412	8.70961	1.85085	9.37858	8.25052
0714	Santa Cruz La Laguna	85.9107	105.263	67.3401	90.6125	59.7967	0	NOR-ORIENTE	SOLOLA	714	Santa Cruz La Laguna	Cwb	18.2	1363	1913	3.63418	7.38121	3.79518	4.45101	4.81539	9.19028	1.64124	4.90517	1.99028	3	3.74458	6.8917	4.40347	9.31024	6.01787	5.56373	4.99176	4.13405	6.14262	4.9494	3.1476	3.1476	3.85977	1.82865	9.0122	3.49917	7.15049	5.75086	8.08763	1.74443	8.60981	6.86327	9.81825	6.46256
0715	San Pablo La Laguna	109.604	137.438	81.9448	118.818	33.557	0	NOR-ORIENTE	SOLOLA	715	San Pablo La Laguna	Aw	19.1	1681	1621	3.96526	6.15979	3.49742	5.18485	4.70183	8.40944	1.65259	5.85345	4.00397	4.44828	4.88798	3.49731	6.11486	8.40895	1	5.85596	6.50783	5.53467	2.17783	7.36839	3.61255	3.61255	6.06404	2.25675	10	6.72727	1	6.17264	7.55638	1.20247	9.65015	6.67081	6.75095	6.65728
0716	San Marcos La Laguna	0	0	0	0	0	0	NOR-ORIENTE	SOLOLA	716	San Marcos La Laguna	Aw	19.1	1681	1621	4.72018	6.74891	3.80171	6.14946	5.35506	9.42532	1.77914	6.99298	6.74343	6.89655	5.82381	4.14709	5.89679	9.43164	5.15792	8.52953	8.58285	7.64253	10	10	4.54244	4.54244	6.29287	3.43773	7.03659	2.63636	1	6.58202	5.7883	1.11542	9.46606	6.72863	9.42469	6.98366
0717	San Juan La Laguna	41.1117	16.5481	65.3702	44.2831	9.92654	0	NOR-ORIENTE	SOLOLA	717	San Juan La Laguna	Aw	19.8	2228	1567	4.46393	6.9819	4.36749	6.39025	5.55089	9.61613	1.82149	7.24298	7.42695	6.12069	6.30077	9.01684	6.49026	9.91355	4.09122	9.36891	8.24155	4.71649	6.65067	9.48662	3.94465	3.94465	5.53566	2.65533	8.41951	7.73884	5.16787	6.45547	7.12519	1.31819	9.48005	5.22249	9.61759	8.17589
0718	San Pedro La Laguna	18.6829	38.4468	0	21.254	12.9955	0	NOR-ORIENTE	SOLOLA	718	San Pedro La Laguna	Aw	19.8	2135	1814	4.45458	5.62125	3.74544	7.53493	5.33905	9.7076	1.95629	8.41347	7.2847	7.12069	7.92912	8.77923	9.26852	9.29001	1.20775	9.79793	8.76092	9.11248	8.39389	9.26909	7.83026	7.83026	8.40336	5.91679	10	5.64132	1	6.3425	4.6258	1.20832	8.60512	1.86691	9.79345	8.08165
0719	Santiago Atitlán	69.2504	58.3232	79.8047	75.5346	38.9291	6.25547	NOR-ORIENTE	SOLOLA	719	Santiago Atitlán	Aw	19.5	1974	1596	4.55187	6.06821	3.84991	5.86346	5.08336	9.4906	1.83611	7.75032	3.02932	5.65517	5.83331	9.78421	6.83254	7.96383	5.01809	7.03731	6.90354	6.35285	8.03591	9.24725	5.63838	5.63838	7.5524	2.76457	10	2.82975	2.434	7.0018	5.35283	1.09674	9.75521	2.79115	8.94826	9.25992
0801	Totonicapán	64.4528	85.6129	46.3772	71.8923	38.8437	22.2557	SUR-ORIENTE	TOTONICAPAN	801	Totonicapán	Cwb	12.6	1030	2480	4.65187	7.32751	4.00772	6.66743	5.66363	9.29362	1.81757	7.15868	6.97624	6.46552	5.88849	7.67726	7.69514	9.48866	6.62512	8.95855	8.40478	8.01695	4.16754	7.50323	3.90037	3.90037	6.03236	4.1158	9.41703	5.31405	4.60629	6.66954	2.78122	1.25039	9.4284	8.32599	9.46268	9.54489
0802	San Cristóbal Totonicapán	85.8274	95.1928	77.6759	94.4517	73.3753	47.7653	SUR-ORIENTE	TOTONICAPAN	802	San Cristóbal Totonicapán	Cwb	13.4	918	2405	4.4317	7.74019	3.93533	6.43467	5.63547	8.87286	1.78688	6.95817	5.78942	6.60345	4.67044	9.9212	8.0595	7.63274	8.75552	8.08497	6.9357	8.00308	6.18972	7.96482	4.19926	4.19926	5.66579	4.10891	8.10846	5.06116	8.53269	6.32252	3.56556	1.16303	9.72234	8.07777	9.61192	8.43092
0803	San Francisco El Alto	50.0915	59.021	42.2284	54.1641	33.8238	11.6383	SUR-ORIENTE	TOTONICAPAN	803	San Francisco El Alto	Cwb	11.9	1126	2582	4.36593	7.19644	3.95192	5.68679	5.30027	8.84526	1.70763	6.39304	5.63556	5.46552	4.89	5.13874	5.50069	7.06254	3.44801	7.73368	6.50536	8.32203	4.34252	6.75066	3.71218	3.71218	5.04795	4.35101	8.78424	4.2876	3.86801	6.1981	2.95412	1.07648	9.49374	8.1422	9.6115	9.1277
0804	San Andrés Xecul	70.4121	32.1802	103.064	75.1731	62.2582	23.9254	SUR-ORIENTE	TOTONICAPAN	804	San Andrés Xecul	Cwb	13.2	923	2446	4.62931	6.60183	3.78982	5.41334	5.10857	7.30094	1.60674	5.54789	5.43891	4.91379	4.35455	7.09658	6.91121	7.46168	7.26934	8.34301	4.70981	6.99076	7.84084	8.85249	3.49077	3.49077	3.14877	3.41411	7.03659	3.9157	5.32514	4.63421	3.37303	1.13517	9.72059	5.13019	9.42976	9.42336
0805	Momostenango	38.8195	37.9765	39.5783	42.0655	24.0784	14.9731	SUR-ORIENTE	TOTONICAPAN	805	Momostenango	Cwb	15	932	2233	4.01571	6.70936	3.77437	5.23539	4.93371	9.54591	1.59822	5.28001	5.40942	4.08621	4.20551	8.23855	4.92931	8.23605	7.47509	7.12435	6.15416	5.81202	6.37404	7.4837	2.91513	2.91513	3.5951	2.62876	8.17475	4.06446	5.82566	5.67699	3.57664	1.0664	9.57498	4.72428	9.60906	9.32271
0806	Santa María Chiquimula	25.4485	15.1808	34.887	27.0699	16.9963	3.41986	SUR-ORIENTE	TOTONICAPAN	806	Santa María Chiquimula	Cwb	16.2	980	2126	4.09063	7.12658	3.79747	4.32791	4.83565	9.73917	1.7863	7.36941	2.59105	2.27586	2.87971	9.06169	5.0894	9.47394	7.49007	3.24456	4.25227	5.14638	5.65778	6.75411	2.76015	2.76015	3.58319	2.00776	6.55166	2.93388	8.39021	5.74782	3.56723	1.0481	9.23424	7.34116	8.44922	9.49841
0807	Santa Lucía La Reforma	40.2181	46.6114	34.3318	42.3569	20.4855	15.9337	SUR-ORIENTE	TOTONICAPAN	807	Santa Lucía La Reforma	Cwb	17.6	1137	1821	3.73444	6.95039	3.59042	3.4783	4.43839	9.38674	1.37336	2.69317	1.81634	3.08621	1.79689	9.8024	4.18264	6.10791	6.06281	1	2.83759	2.31741	7.08212	7.50261	3.61255	3.61255	1.42779	1.31394	5.31064	2.4281	9.21454	5.07647	7.55852	1.07747	9.29557	4.99435	8.71808	8.80447
0808	San Bartolo	28.2699	20.2061	35.317	30.9183	23.0974	0	SUR-ORIENTE	TOTONICAPAN	808	San Bartolo Aguas Calientes	Cwb	15	932	2119	4.09904	6.89985	3.60012	5.74404	5.08576	9.60705	1.48634	4.39527	6.96506	5.48276	4.29653	9.54661	4.39242	9.75169	8.92032	8.58549	6.89613	6.33898	8.18836	8.10862	3.74539	3.74539	1.22632	2.99584	6.40566	3.30579	8.46053	4.53816	5.47507	1.28821	9.90734	4.25766	9.50944	9.36593
0901	Quetzaltenango	79.6874	87.5718	72.5842	88.4939	45.2931	27.406	SUR-OCCIDENTE	QUETZALTENANGO	901	Quetzaltenango	Cwb	13.7	1042	2381	5.35482	6.76254	5.0325	8.65493	6.4512	8.41166	1.92444	8.22318	9.50966	9.24138	9.40511	9.27627	9.33476	8.20294	8.73854	9.49016	9.73289	9.55624	7.09293	6.10528	7.08856	7.08856	8.72309	8.06616	9.89955	8.8843	1.48109	7.1491	1.8479	2.69095	9.45401	6.10404	9.77855	9.16432
0902	Salcajá	128.641	97.7517	156.449	144.308	53.6841	53.6265	SUR-OCCIDENTE	QUETZALTENANGO	902	Salcajá	Cwb	13.9	968	2360	4.18876	6.71796	4.21197	8.65282	5.94288	8.55785	1.95048	8.5099	8.92463	8.34483	8.30045	9.07139	10	9.56959	9.60149	9.76373	9.35449	9.86133	6.38625	8.75021	7.86347	7.86347	7.96066	8.92039	10	7.50083	2.88919	7.10666	1.59571	1.37709	9.78677	5.66272	9.7081	6.62869
0903	Olintepeque	62.7496	67.2207	58.8361	67.9579	31.5945	20.503	SUR-OCCIDENTE	QUETZALTENANGO	903	Olintepeque	Cwb	13.5	966	2350	4.50795	6.87704	3.87962	7.02967	5.57357	8.664	1.84955	7.63793	8.18999	7.58621	6.86786	7.8688	7.73654	7.01471	4.79636	9.48083	8.5507	9.45917	5.93118	8.64767	5.67159	5.67159	6.09028	6.64604	7.03659	4.70413	2.36924	5.52016	2.77288	1.07928	9.48602	7.49116	9.78147	9.11536
0904	San Carlos Sija	62.8639	70.3185	56.2395	71.4769	48.5501	15.6924	SUR-OCCIDENTE	QUETZALTENANGO	904	San Carlos Sija	Cwb	11.1	1310	2631	3.90263	6.92909	3.71035	7.51679	5.51471	9.79729	1.84202	7.59132	7.46829	6.86207	5.58851	9.51266	7.70894	9.87676	9.10909	9.09223	6.169	9.50077	7.18519	8.78816	6.50185	6.50185	5.19305	6.59289	9.56098	6.17686	8.51049	3.78474	7.82154	1.28625	8.67503	5.13735	9.71105	8.66914
0905	Sibilia	47.5794	25.025	68.0118	54.1785	48.0231	0	SUR-OCCIDENTE	QUETZALTENANGO	905	Sibilia	Cwb	11.3	1331	2764	3.56233	7.45874	3.28464	7.70947	5.50379	9.73824	1.92221	7.92273	7.87254	6.48276	5.94959	9.7333	7.77105	9.22931	9.58351	9.59896	8.09563	9.55624	9.05295	8.83857	6.07011	6.07011	5.53649	7.15189	9.0122	7.66446	8.82134	5.273	7.57096	1.20392	9.73317	5.86346	9.76068	7.19224
0906	Cabricán	34.7328	28.7715	39.6637	37.9129	15.9591	17.7399	SUR-OCCIDENTE	QUETZALTENANGO	906	Cabricán	Cwb	11.3	1331	2468	3.8421	6.447	3.79453	5.63453	4.92954	9.60447	1.51038	4.21967	7.01147	6.67241	4.43498	7.4542	3.18755	9.81974	6.71801	9.38446	3.84913	5.45146	6.88375	6.97258	3.39114	3.39114	2.42226	2.34828	6.25674	5.77521	6.46125	2.20563	3.10118	1.64678	9.79672	5.18906	9.17434	8.54492
0907	Cajolá	100.348	110.34	92.98	108.711	64.9193	50.025	SUR-OCCIDENTE	QUETZALTENANGO	907	Cajolá	Cwb	12.5	1257	2504	3.97357	7.38139	3.44808	4.85783	4.91522	9.3314	1.56392	4.20083	2.35344	1.44828	3.87244	8.49192	7.39426	8.37584	6.51526	5.36788	4.66035	6.47766	7.3074	7.85686	3.61255	3.61255	1.75621	2.58447	8.85287	6.7124	7.28187	4.72548	7.5927	1.1685	8.77866	7.82702	9.47984	8.3234
0908	San Miguel Sigüila	12.6759	29.4551	0	13.563	15.0399	0	SUR-OCCIDENTE	QUETZALTENANGO	908	San Miguel Siguila	Cwb	12.5	1257	2487	4.33928	5.98764	3.73239	5.36168	4.85525	9.27528	1.53447	4.07344	6.78276	3.44828	5.41223	6.62379	6.43506	7.51686	2.57408	8.49845	8.96125	7.65639	5.79625	8.20523	4.06642	4.06642	1.77417	3.30782	5.85122	5.09091	2.81517	7.46663	4.15231	1.07995	4.65916	7.87318	8.56521	9.05871
0909	Ostuncalco	55.9543	59.6379	52.9045	60.7508	44.9576	24.7453	SUR-OCCIDENTE	QUETZALTENANGO	909	San Juan Ostuncalco	Cwb	12.4	1331	2498	4.42667	6.91192	4.17596	6.10963	5.40605	9.3729	1.67036	5.88761	5.83432	5.51724	5.79844	8.70164	5.88851	9.0748	7.19942	7.33575	6.02308	7.10169	6.23539	6.94628	4.45387	4.45387	4.3101	3.48398	8.02439	6.41488	4.89587	5.53395	7.08143	1.20873	9.78584	5.06234	9.71584	8.83791
0910	San Mateo	25.3325	53.2198	0	27.3075	0	0	SUR-OCCIDENTE	QUETZALTENANGO	910	San Mateo	Cwb	12.4	1331	2418	5.64746	6.71338	3.7189	8.07093	6.03767	8.85076	1.83278	7.72063	9.39049	7.68966	8.23097	9.50781	8.81169	8.2011	7.35224	9.62383	9.43611	9.69492	8.93548	9.24217	6.57934	6.57934	5.91889	8.3801	10	5.86446	1.86318	5.94186	2.82501	1.24582	9.40855	6.70866	9.82027	9.27822
0911	Concepción Chiquirichapa	63.4298	76.5501	52.6094	69.8723	44.451	53.1067	SUR-OCCIDENTE	QUETZALTENANGO	911	Concepción Chiquirichapa	Cwb	11.9	1378	2636	4.12006	7.61918	3.69099	6.1986	5.40721	8.89587	1.96061	8.39751	6.40965	4.67241	5.8388	9.65329	6.17145	9.87676	8.50183	9.08912	7.92251	6.86595	7.27399	7.86291	4.18819	4.18819	1.93979	3.09032	7.53049	5.43306	5.87192	8.44778	7.68962	1.03643	9.77257	6.89188	9.46513	8.50364
0912	San Martín Sacatepéquez	23.8314	29.911	18.75	25.6579	12.2234	0	SUR-OCCIDENTE	QUETZALTENANGO	912	San Martín Sacatepéquez	Cwb	11.9	1378	2505	4.55634	6.79405	3.88358	5.56181	5.19895	9.76428	1.76197	6.76564	4.79771	5.53448	4.84441	9.50175	4.53182	9.34519	9.47264	7.18653	5.76587	6.10324	6.92561	8.3486	3.96679	3.96679	3.2595	2.45949	4.22514	5.6562	8.56692	6.54936	9.03269	1.12951	9.45537	2.42469	9.37331	9.17257
0913	Almolonga	101.755	139.237	70.2412	112.931	68.6106	38.059	SUR-OCCIDENTE	QUETZALTENANGO	913	Almolonga	Cwb	14.5	1204	2491	5.78408	6.86072	3.4485	7.03364	5.78173	8.13473	1.90311	8.67337	5.97817	7.2931	6.44517	9.95272	8.14369	8.72348	9.95106	8.21865	7.89035	9.4037	8.2281	9.25123	4.75277	4.75277	8.93389	6.52499	10	1	2.39792	5.79661	5.90324	1.00956	9.88059	9.30469	7.22505	9.19485
0914	Cantel	66.442	56.1193	77.075	71.9517	46.8617	41.2128	SUR-OCCIDENTE	QUETZALTENANGO	914	Cantel	Cwb	13.8	1069	2374	4.99914	7.24267	3.06502	7.57346	5.72007	8.89874	1.87723	7.6258	9.11069	7.46552	6.70891	8.89682	7.65235	9.30288	6.63911	9.88808	9.54493	9.3621	6.50027	8.47752	5.8155	5.8155	6.70489	6.34981	8.92239	5.20992	4.73304	7.13521	2.88278	1.11427	9.61127	8.09173	9.03684	9.68355
0915	Huitán	22.3048	33.5345	13.3583	24.0365	17.7636	0	SUR-OCCIDENTE	QUETZALTENANGO	915	Huitán	Cwb	11.3	1331	2687	3.67702	7.0256	3.83902	5.06039	4.90051	9.49171	1.57751	4.96616	6.26133	4.91379	4.36559	5.61274	4.09017	9.10607	4.79536	7.47565	6.39901	5.07704	3.39795	5.88883	2.93727	2.93727	1.54481	2.24396	5.33038	5.98347	4.41756	5.49733	8.39741	1.12228	9.0925	6.14742	9.83692	8.14091
0916	Zunil	35.4158	15.6715	51.6996	38.6937	27.0758	19.2308	SUR-OCCIDENTE	QUETZALTENANGO	916	Zunil	Cwb	15	1334	2262	4.86845	6.13964	3.9466	6.8937	5.4621	9.78336	1.87126	8.10473	4.779	6.53448	6.09234	9.47993	7.1555	9.66156	8.28809	7.15544	7.0643	9.11248	7.78512	8.74337	5.51661	5.51661	6.7886	5.94533	9.61762	4.18347	2.63292	6.6104	6.95488	1.10895	9.86181	3.22703	8.56887	9.12355
0917	Colomba	63.0994	42.5949	83.1013	69.3914	36.6367	18.2907	SUR-OCCIDENTE	QUETZALTENANGO	917	Colomba Costa Cuca	Am	22.4	4000	1058	4.12857	6.01679	3.97831	6.73478	5.21461	9.73655	1.37279	3.28736	6.95554	6.13793	5.88512	9.1708	6.18387	8.53403	8.361	6.60829	8.94394	7.7396	8.09421	7.92626	6.43542	6.43542	4.31117	3.80973	8.8485	6.37025	6.36688	7.23694	7.51131	1.73124	9.67207	1.47933	7.62112	8.72842
0918	San Francisco La Unión	50.3842	27.8474	68.9972	55.8347	16.1031	27.5862	SUR-OCCIDENTE	QUETZALTENANGO	918	San Francisco la Unión	Am	25.8	3833	2708	4.27556	7.50089	3.52641	6.61994	5.4807	9.38983	1.78775	6.91156	7.44	6.05172	4.98603	9.72724	7.0299	5.89454	8.62168	9.67979	5.45672	8.75193	6.05395	8.36605	5.21771	5.21771	2.75627	5.02121	8.30662	6.10248	8.5808	3.33383	3.76501	1.32477	9.078	9.26339	9.34344	9.37899
0919	El Palmar	68.653	91.3563	46.9736	74.912	37.8342	21.9571	SUR-OCCIDENTE	QUETZALTENANGO	919	El Palmar	Am	22.9	4107	702	3.91912	5.77372	3.494	6.43822	4.90626	9.78824	1.66791	5.72573	6.49613	5.82759	5.61294	8.49677	4.46695	8.6867	6.63611	6.13886	8.30833	6.60247	7.83899	8.96664	6.40221	6.40221	3.58184	2.97321	9.38537	6.32562	5.07998	6.75899	8.17702	1.14714	8.97449	1.29913	8.01441	7.04737
0920	Coatepeque	92.9659	121.362	66.2642	102.125	42.9374	19.9778	SUR-OCCIDENTE	QUETZALTENANGO	920	Coatepeque	Am	25.3	4031	439	4.32687	6.08848	3.64054	7.56877	5.40616	9.59846	1.69496	5.96999	7.69777	7.43103	6.13772	8.90531	6.57721	8.60392	9.07813	8.1658	8.37758	9.15408	7.58329	7.83748	7.66421	7.66421	6.45329	6.40295	9.8887	5.31405	5.85249	5.98859	4.63653	1.88772	9.19758	1.37989	9.53901	9.30929
0921	Génova	98.6746	144.597	56.364	108.431	65.8566	33.036	SUR-OCCIDENTE	QUETZALTENANGO	921	Génova Costa Cuca	Am	25.2	4037	354	3.72794	6.24516	3.58961	5.79514	4.83946	9.68855	1.53979	4.55109	5.22525	5.13793	3.32259	7.97548	4.15504	6.8179	7.82865	6.05492	5.43199	7.48998	8.62402	7.68234	6.13653	6.13653	3.46729	3.06277	8.50494	5.19504	9.09426	4.81069	8.42022	1.29079	9.63132	1.69399	8.18161	9.38096
0922	Flores Costa Cuca	60.1017	65.5615	54.7795	66.6325	46.3661	31.0334	SUR-OCCIDENTE	QUETZALTENANGO	922	Flores Costa Cuca	Am	25.2	4037	502	3.66125	5.93164	3.27332	6.66306	4.88232	9.51259	1.69335	6.24904	6.90261	6.08621	5.43146	6.24313	4.33998	6.92826	6.91277	7.16166	7.64056	8.43297	9.73284	9.37731	7.5203	7.5203	5.86457	4.86572	10	4.15372	5.64155	5.75904	6.83083	1.1976	9.50393	1.31669	8.68856	8.6175
0923	La Esperanza	31.5799	28.5497	34.3112	34.2332	16.9224	11.4129	SUR-OCCIDENTE	QUETZALTENANGO	923	La Esperanza	Cwb	12.5	1257	2443	5.07427	6.36098	4.04964	8.22566	5.92764	7.2732	1.98371	8.85026	9.11596	8.18966	8.53648	9.71511	9.34857	9.53096	8.56276	9.58653	9.55235	9.81972	7.82028	9.16417	7.60886	7.60886	7.29964	8.72652	10	3.09752	2.63384	6.39225	2.31826	1.1875	9.52643	4.32584	9.83139	8.47258
0924	Palestina de Los Altos	37.0256	41.2145	33.6097	40.3145	22.674	24.5339	SUR-OCCIDENTE	QUETZALTENANGO	924	Palestina de los Altos	Cwb	11.6	1451	2636	3.94804	7.75524	3.79541	5.48176	5.24511	9.52178	1.42562	3.53672	4.66737	4.15517	4.26297	8.96228	4.12053	9.73697	9.07313	6.27565	5.00412	6.46379	2.19481	4.58425	4.30996	4.30996	2.61934	2.89645	8.54853	5.61157	8.98509	5.85857	8.65088	1.15239	10	6.37567	9.81689	7.54811
1001	Mazatenango	123.981	162.049	87.9662	137.078	75.4271	21.9773	NOR-ORIENTE	SUCHITEPEQUEZ	1001	Mazatenango	Am	26.1	2969	343	4.72776	6.35944	4.20077	7.54084	5.7072	8.15631	1.3666	3.80492	8.05331	7.44828	7.21511	8.98411	7.31974	8.03188	8.72456	8.6943	8.98104	9.15408	9.0305	6.15262	7.39852	7.39852	7.4801	6.59978	9.45411	5.64132	4.24548	6.69019	3.32132	2.18298	10	2.14351	9.92724	9.08643
1002	Cuyotenango	331.978	537.7	134.739	360.671	172.06	60.922	NOR-ORIENTE	SUCHITEPEQUEZ	1002	Cuyotenango	Am	25.9	3317	309	3.60973	6.65212	3.87847	6.86755	5.25197	9.71221	1.89441	7.57471	6.82907	6.08621	4.65247	9.02047	5.00797	8.38504	7.34924	7.58135	7.73702	8.34977	8.6537	8.70079	7.2214	7.2214	5.61641	4.64921	9.44039	5.01653	8.03032	6.15564	6.09241	1.84009	10	2.5336	9.08225	7.13661
1003	San Francisco Zapotitlán	31.0655	36.3901	25.9943	34.0351	16.5499	0	NOR-ORIENTE	SUCHITEPEQUEZ	1003	San Francisco Zapotitlán	Am	23.8	3648	563	3.65754	5.72829	2.98781	7.01538	4.84726	9.47852	1.93503	8.02458	7.32498	6.22414	6.51919	8.98047	6.57997	8.37584	7.72878	7.96995	8.91179	8.16949	9.09854	8.34349	6.23616	6.23616	6.31797	4.77223	8.55834	5.93884	3.90502	7.17343	4.86959	1.33764	10	1.22502	8.04774	6.26905
1004	San Bernardino	50.4764	51.9278	49.1039	54.5219	15.4024	0	NOR-ORIENTE	SUCHITEPEQUEZ	1004	San Bernardino	Am	26	3201	384	4.12834	6.04543	3.70761	6.03142	4.9782	8.36027	1.70491	6.23467	5.62269	5.34483	4.83375	7.55603	5.13909	8.83752	6.69304	7.48187	7.35367	6.72727	8.84925	9.03592	5.67159	5.67159	5.75436	3.3462	10	2.68099	6.12911	5.7947	4.62693	1.21635	10	2.46902	8.0582	9.05315
1005	San José El Ídolo	303.564	422.026	190.985	330.737	131.989	41.8936	NOR-ORIENTE	SUCHITEPEQUEZ	1005	San José El Idolo	Am	26.9	3072	171	3.73593	6.50933	3.07684	6.69061	5.00318	9.91471	1.7772	6.74808	6.78721	5.77586	4.70604	8.93925	4.92931	8.81361	7.44912	8.01347	6.83182	7.91988	8.25437	8.9551	6.78967	6.78967	4.24494	3.98983	9.60922	5.40331	7.30962	4.7707	7.17297	2.88946	10	2.24858	9.18561	7.56722
1006	Santo Domingo Suchitepéquez	236.457	367.985	110.916	256.128	129.321	14.9805	NOR-ORIENTE	SUCHITEPEQUEZ	1006	Santo Domingo Suchitepéquez	Am	26.6	3021	197	3.14923	6.36871	3.84526	6.52586	4.97226	9.7995	1.75671	6.38729	5.97002	5.5	3.78462	8.86409	3.96044	9.20172	7.2993	6.73886	6.92828	8.14176	7.19413	8.51855	7.07749	7.07749	4.63028	3.90913	8.74911	6.14711	8.62243	5.64624	8.82501	2.07163	10	2.6074	7.26907	6.46333
1007	San Lorenzo	75.2899	108.225	44.027	81.2216	27.3873	0	NOR-ORIENTE	SUCHITEPEQUEZ	1007	San Lorenzo	Am	26.6	3021	204	3.28193	5.97444	3.57976	6.54465	4.84519	9.94649	1.76022	6.47414	6.54181	6.27586	3.76238	8.618	3.13648	8.45677	7.14649	7.66528	7.95218	7.64253	7.68036	8.41993	6.46863	6.46863	4.5663	3.53122	9.10538	5.55207	8.20056	6.26436	7.59503	1.13294	10	2.3974	6.24203	7.08477
1008	Samayac	36.305	24.8242	47.2255	39.4063	19.8946	9.67961	NOR-ORIENTE	SUCHITEPEQUEZ	1008	Samayac	Am	24.5	3658	615	4.01417	6.17345	3.27853	6.92682	5.09824	8.89877	1.92295	8.14879	7.03703	5.98276	5.72041	8.8944	5.9658	8.65543	7.04661	8.17824	8.25392	7.96148	8.7196	8.95491	7.1107	7.1107	6.74887	3.90027	10	4.88264	5.48797	6.45321	3.97795	1.14226	10	1.79843	9.24081	7.95944
1009	San Pablo Jocopilas	83.1987	81.984	84.3091	90.5556	60.6722	23.753	NOR-ORIENTE	SUCHITEPEQUEZ	1009	San Pablo Jocopilas	Am	23.9	3939	598	2.67457	6.84739	3.40006	6.82066	4.93567	8.99631	1.86441	7.6159	7.19044	5.5	5.87108	6.07099	5.98651	8.64623	6.88581	8.04456	8.89695	7.7396	7.45024	9.35057	5.73801	5.73801	5.52749	4.04691	10	7.33719	2.31096	7.87798	7.79676	1.06009	10	6.60482	8.04672	3.93715
1010	San Antonio Suchitepéquez	54.0687	71.7728	36.7586	58.4197	22.4275	10.5178	NOR-ORIENTE	SUCHITEPEQUEZ	1010	San Antonio Suchitepéquez	Am	26.7	3006	365	3.55322	6.0007	3.46521	6.11616	4.78382	9.13314	1.81516	6.80619	6.17675	5.2931	4.31172	8.83257	4.45867	8.67198	6.13073	6.89119	7.34872	6.46379	8.46395	8.01741	5.27306	5.27306	5.22598	2.96829	9.66609	5.13554	7.88785	5.70949	5.49335	2.14178	10	1.39024	7.66951	6.24688
1011	San Miguel Panán	271.318	414.446	133.257	290.125	114.273	37.4042	NOR-ORIENTE	SUCHITEPEQUEZ	1011	San Miguel Panan	Am	26.7	3006	389	4.50389	5.64405	3.76521	5.62927	4.88561	9.61288	1.85153	6.64144	5.47	4.89655	3.9343	8.17188	3.88177	8.168	4.91022	5.6228	7.33636	6.0339	7.79401	7.74109	5.05166	5.05166	2.56368	2.29907	9.4612	4.46612	7.68986	5.97517	7.87852	1.5402	10	2.03877	5.39247	8.89655
1012	San Gabriel	94.8124	138.812	52.8961	102.041	65.5093	30.4044	NOR-ORIENTE	SUCHITEPEQUEZ	1012	San Gabriel	Am	26.1	2969	318	4.6396	6.09751	3.71652	7.31571	5.44234	8.85853	1.52203	5.1606	7.64862	6.27586	7.10085	8.58041	5.74084	8.61496	9.13306	8.62591	9.15664	9.16795	10	10	6.97786	6.97786	6.80359	6.00241	10	4.79339	2.49877	6.39129	3.25151	1.09648	10	3.70581	8.79685	10
1013	Chicacao	49.3949	59.7629	39.1952	53.2406	31.6212	13.0783	NOR-ORIENTE	SUCHITEPEQUEZ	1013	Chicacao	Am	25.8	3515	475	4.35277	5.47985	3.87902	5.64937	4.84025	9.68042	1.61657	4.95913	4.36446	5.12069	4.13019	7.74515	4.07775	8.17719	6.47731	5.08187	6.46331	5.83975	7.79859	6.76256	5.93727	5.93727	3.35955	2.35615	9.94013	4.68926	6.52416	6.04927	7.90562	1.8685	10	1.7493	5.30136	8.96878
1014	Patulul	137.65	197.258	78.4122	148.94	90.212	37.6769	NOR-ORIENTE	SUCHITEPEQUEZ	1014	Patulul	Am	26.1	3436	298	3.89899	5.83196	3.67026	6.37673	4.94449	9.84518	1.77904	6.42752	6.06068	5.10345	4.97086	7.38025	5.80985	5.94605	7.93752	6.74197	8.05359	8.2943	7.54006	7.89223	6.59041	6.59041	5.68749	4.48486	10	4.49587	6.51213	6.45812	6.27316	1.68382	10	1.42852	7.17231	7.9413
1015	Santa Bárbara	117.665	172.699	61.4062	127.504	55.1648	7.83883	SUR-ORIENTE	SUCHITEPEQUEZ	1015	Santa Barbara	Am	25.5	3310	390	3.86171	5.48349	3.53619	5.76561	4.66175	9.82818	1.67084	5.61239	4.27504	5.34483	4.24053	7.2469	4.94311	7.81852	5.39463	5.01036	7.37345	7.85054	6.77141	7.50916	5.78229	5.78229	4.24177	3.81367	9.78183	2.62149	5.54441	6.76857	8.88048	1.67421	10	1.34701	5.6068	7.67422
1016	San Juan Bautista	166.113	232.618	101.087	177.985	45.5443	0	SUR-ORIENTE	SUCHITEPEQUEZ	1016	San Juan Bautista	Am	26.3	3445	291	3.9392	5.19718	3.56516	6.32306	4.75615	9.63529	1.90593	7.64496	5.84426	4.60345	4.90855	9.00593	5.30195	8.0889	7.86361	6.88808	7.89035	8.59938	8.30466	7.89549	7.67528	7.67528	5.25281	4.76435	9.35926	1.26777	6.62407	6.37762	6.7627	1.19324	10	1.54144	4.55941	6.9677
1017	Santo Tomás La Unión	85.4847	53.5236	114.886	94.6522	21.4754	0	SUR-ORIENTE	SUCHITEPEQUEZ	1017	Santo Tomas La Unión	Am	22.4	3604	841	3.60507	6.21536	3.91837	7.38758	5.28159	8.72782	1.89538	8.04215	6.91136	6.18966	6.39079	8.19855	6.27082	8.6775	8.59472	8.7658	9.23083	7.97535	9.45071	8.10829	6.35793	6.35793	6.09134	4.15123	10	9.61322	4.28988	7.99445	6.17933	1.19797	10	2.01718	8.64944	5.77181
1018	Zunilito	48.3092	48.391	48.2276	52.4315	14.6908	0	SUR-ORIENTE	SUCHITEPEQUEZ	1018	Zunilito	Am	22.4	3604	833	2.98696	6.016	3.79545	7.3447	5.03578	9.25063	1.63534	5.67433	7.40288	6.62069	6.13835	9.3878	5.56418	9.99632	9.29486	8.75648	9.34707	7.07396	10	9.11081	7.30996	7.30996	5.44158	3.29896	10	7.5157	6.06435	7.45308	5.64998	1.13558	10	1.34858	8.0175	3.08439
1019	Pueblo Nuevo	70.7026	54.2692	86.4006	77.101	10.8684	0	SUR-ORIENTE	SUCHITEPEQUEZ	1019	Pueblo Nuevo	Am	22.4	3604	983	3.503	6.13361	3.80236	6.911	5.08749	9.21128	1.67649	6.33269	6.84943	6.39655	5.34287	8.6871	3.89971	8.94421	9.54056	7.51295	8.97362	7.1433	9.31339	9.70746	7.36531	7.36531	5.0536	3.16709	10	5.29917	6.86184	7.50615	7.25935	1.08289	10	1.92024	7.37614	7.39632
1020	Río Bravo	126.784	196.721	57.6327	136.681	74.1225	15.3046	SUR-ORIENTE	SUCHITEPEQUEZ	1020	Río Bravo	Am	26.8	3259	148	3.3805	5.95037	3.90475	6.04971	4.82134	9.83043	1.83997	6.73467	5.41234	4.10345	4.63908	7.67605	5.28539	5.86879	7.44612	5.75026	6.74526	8.3359	6.80645	6.28415	6.51292	6.51292	4.52069	4.90115	9.88264	4.70413	6.40204	5.53988	7.38333	1.94478	10	2.37069	7.04345	5.76025
1021	San José La Máquina	502.992	832.587	193.407	542.589	290.713	121.167	SUR-ORIENTE	SUCHITEPEQUEZ	1021	San José La Máquina					3.60973	6.65212	3.87847	6.86755	5.25197
1101	Retalhuleu	322.634	499.293	156.508	354.223	200.52	39.1972	NOR-OCCIDENTE	RETALHULEU	1101	Retalhuleu	Am	26.3	3154	242	4.23611	5.98825	4.62219	7.89537	5.68548	9.86271	1.84456	7.06481	7.67165	7.55172	6.4514	9.04593	7.0437	8.60208	9.28987	8.24041	8.46908	9.4037	8.33103	8.23049	8.00738	8.00738	7.03559	6.86353	9.72326	7.06942	5.39638	6.37038	4.58896	2.23569	9.28352	1.47557	8.95571	9.0615
1102	San Sebastián	82.2848	105.97	59.952	89.5389	42.4665	8.08146	NOR-OCCIDENTE	RETALHULEU	1102	San Sebastián	Am	26	3495	322	3.66316	5.99119	3.90332	7.42928	5.24674	7.91361	1.82021	7.23883	7.57381	7.2069	6.30128	8.88227	5.71737	7.87186	8.70658	7.86736	8.32069	9.07088	8.05676	8.6564	7.39852	7.39852	6.62867	5.7111	10	5.70083	4.58871	5.64422	4.25623	1.54595	8.17378	2.61294	9.86118	6.27571
1103	Santa Cruz Muluá	140.273	238.308	43.9174	152.256	54.0005	0	NOR-OCCIDENTE	RETALHULEU	1103	Santa Cruz Muluá	Am	26	3495	392	3.42133	5.79348	3.7939	7.13435	5.03576	9.86804	1.85148	7.34036	7.95003	6.77586	5.24558	8.87621	5.47723	7.27958	7.42315	8.61969	8.97857	8.23883	7.376	9.226	6.51292	6.51292	5.60794	4.22603	10	6.28099	7.8897	6.0706	5.08309	1.98841	8.82636	2.23641	7.11613	6.39297
1104	San Martín Zapotitlán	66.2087	83.0979	49.456	71.7296	30.0963	18.5151	NOR-OCCIDENTE	RETALHULEU	1104	San Martín Zapotitlán	Am	24.7	3816	506	3.01497	6.10769	3.7109	7.47304	5.07665	8.42897	1.82562	7.19796	8.12628	6.60345	6.45439	9.07139	6.64898	9.09503	7.60792	8.71606	9.12696	8.95994	9.40034	10	7.23247	7.23247	5.65387	5.42963	10	5.47769	6.40666	6.04361	3.54035	5.39052	8.89606	1.65347	9.01934	4.77394
1105	San Felipe	77.7223	126.904	31.6807	85.0112	45.6089	0	NOR-OCCIDENTE	RETALHULEU	1105	San Felipe Retalhuleu	Am	24	3574	604	3.50288	5.54999	3.8974	7.70116	5.16286	9.1237	1.84877	7.16794	8.2608	7.27586	6.64743	9.07018	6.49578	8.55058	9.00522	8.70052	9.30008	8.71032	7.95911	8.7134	6.62362	6.62362	5.78529	5.36566	10	7.85785	5.85526	6.78628	4.34627	1.42338	7.56904	1.54676	8.48297	6.32455
1106	San Andrés Villa Seca	240.485	382.932	99.7672	258.584	130.195	29.9953	NOR-OCCIDENTE	RETALHULEU	1106	San Andrés Villa Seca	Am	26	3495	433	3.45982	6.0204	3.80939	6.55003	4.95991	9.88599	1.73105	6.26149	6.0435	5.75862	3.71536	8.16096	4.17298	8.32434	7.09655	6.91917	7.38087	8.76579	7.57903	7.21942	6.49077	6.49077	4.87743	4.66299	8.75661	6.07273	9.05356	6.28429	8.50371	1.61272	9.29638	2.30412	6.41481	7.54735
1107	Champerico	231.601	322.601	143.747	254.045	167.135	53.6913	NOR-OCCIDENTE	RETALHULEU	1107	Champerico	Aw	27.3	1083	5	3.63705	6.18217	3.75361	7.26238	5.2088	9.86468	1.98813	8.24968	6.54968	5.84483	4.91789	7.90275	5.80846	9.44083	9.55954	7.45078	7.79143	9.20955	7.70245	7.39154	7.95203	7.95203	5.38278	6.00044	9.80673	5.53719	7.25504	5.86952	7.66898	1.5412	9.18972	1.7572	8.64937	8.04339
1108	Nuevo San Carlos	88.462	133.655	44.7494	97.2844	59.3101	5.51511	NOR-OCCIDENTE	RETALHULEU	1108	Nuevo San Carlos	Am	26	3495	376	3.26493	5.7559	3.71052	6.42078	4.78803	9.51466	1.79136	6.36782	6.82787	5.7069	4.99929	7.61059	4.91826	6.59534	5.75019	7.4943	7.6925	6.79661	9.13904	8.1105	6.6679	6.6679	4.49479	3.14937	10	6.48926	5.91447	5.64276	7.18359	1.52603	8.74643	1.60032	8.15278	6.98088
1109	El Asintal	73.2064	123.311	26.2591	80.6885	57.1256	6.0006	NOR-OCCIDENTE	RETALHULEU	1109	El Asintal	Am	26	3495	371	3.79042	5.85899	3.38188	6.24209	4.81834	9.45362	1.74873	6.4039	6.41404	5.82759	4.27374	8.0264	4.54838	8.74739	8.42293	6.03627	7.33883	6.24191	8.51988	7.94424	6.43542	6.43542	3.53354	2.52149	8.466	5.58182	8.52159	5.64888	6.95614	1.20651	7.11166	1.66858	8.89196	9.28354
1201	San Marcos	53.1203	49.4249	56.4357	58.7627	32.471	20.405	NOR-OCCIDENTE	SAN MARCOS	1201	San Marcos	Cwb	12.9	1853	2411	5.00488	6.62095	4.56886	8.1178	6.07812	9.45005	1.74741	6.56258	8.74969	8.58621	7.88042	9.4472	7.67444	8.87431	9.48163	9.26632	8.27123	9.50077	5.62667	4.8513	7.38745	7.38745	7.26043	7.83095	8.30662	7.78347	4.16406	5.5734	3.96556	2.34075	9.59804	4.58769	9.64343	9.21173
1202	San Pedro Sacatepéquez	39.1622	45.0809	33.7773	43.4911	17.858	12.4027	NOR-OCCIDENTE	SAN MARCOS	1202	San Pedro Sacatepéquez	Cwb	13.1	1809	2320	4.72092	6.92161	5.05856	7.34712	6.01205	8.82102	1.88194	7.91092	8.32479	8.03448	7.09244	9.04593	7.08787	9.17413	8.04938	9.13264	8.73372	8.47458	7.25516	8.79451	5.99262	5.99262	7.15076	5.36763	6.94856	5.55207	4.08727	6.55032	4.31694	1.2236	9.66137	5.89418	9.62532	8.89582
1203	San Antonio Sacatepéquez	57.5916	43.9464	70.014	63.1168	45.3016	33.2742	NOR-OCCIDENTE	SAN MARCOS	1203	San Antonio Sacatepéquez	Cwb	12.8	1615	2595	3.96594	6.94321	3.59245	6.58023	5.27046	9.45271	1.74155	6.30332	7.47603	6.03448	4.84439	9.59752	4.8465	9.33047	9.96604	8.77202	7.73949	7.90601	7.36642	7.01291	4.9631	4.9631	3.02673	4.0351	7.68081	5.0314	9.08871	5.04421	1	1.14074	9.64681	7.60392	7.67917	8.19019
1204	Comitancillo	26.8957	17.3853	35.7968	28.8955	19.9748	15.0507	NOR-OCCIDENTE	SAN MARCOS	1204	Comitancillo	Cwb	14.5	1435	2322	3.7069	6.77034	3.96326	4.23663	4.66928	9.40283	1.48396	3.02714	5.48739	2.58621	3.0824	7.44935	1.86122	8.99571	6.21363	6.1171	5.96373	3.88444	2.77592	1	2.51661	2.51661	1.76291	1.69284	5.0996	5.31405	7.36051	5.36368	8.66952	1.1218	8.57159	6.85625	7.45437	7.30118
1205	San Miguel Ixtahuacán	25.3694	30.4163	20.5871	27.2288	19.9069	7.49653	NOR-OCCIDENTE	SAN MARCOS	1205	San Miguel Ixtahuacán	Cwb	16.3	1352	2417	3.79638	7.05445	4.40819	5.24986	5.12722	9.75821	1.51214	3.49457	5.8945	4.37931	3.05759	8.88712	1.32296	8.35745	8.80946	5.95544	5.77576	5.45146	6.15612	6.90021	4.30996	4.30996	1.08328	2.11504	7.62927	5.22479	9.24969	5.20063	8.69168	1.916	8.28612	5.11528	9.37416	8.55945
1206	Concepción Tutuapa	14.6739	21.5008	8.4291	15.7843	6.98568	2.68723	NOR-OCCIDENTE	SAN MARCOS	1206	Concepción Tutuapa	Cwb	11.1	1366	2195	3.95668	6.36338	3.73028	4.6586	4.67724	9.65635	1.61709	5.15421	4.37066	4.25862	2.04575	9.91029	1.20426	8.05579	8.66763	5.38964	3.29266	3.70416	6.90083	7.16191	2.16236	2.16236	2.88266	1.54718	8.62167	4.49587	10	3.86228	9.00223	1.18151	7.89687	6.19058	6.37706	8.90553
1207	Tacaná	38.2646	37.4101	39.0981	41.69	22.6241	12.9574	NOR-OCCIDENTE	SAN MARCOS	1207	Tacaná	Cwb	13.6	1420	2273	3.99193	7.09215	3.64021	5.43375	5.03951	9.72386	1.57746	5.30428	5.81848	5.51724	2.92498	9.91393	2.11103	8.78418	9.10509	6.60207	3.3446	5.50693	8.84018	9.453	4.12177	4.12177	3.25751	2.3158	7.13979	4.49587	9.34313	3.76504	9.10337	1.18852	8.87469	5.25631	9.51336	8.66979
1208	Sibinal	57.2046	63.7024	50.7357	62.5304	46.5044	11.9275	NOR-OCCIDENTE	SAN MARCOS	1208	Sibinal	Cwb	13.4	1529	2469	3.96224	6.71775	3.38959	5.23434	4.82598	9.79829	1.64694	5.18582	6.98277	4.55172	3.68914	9.52236	1.51342	8.60576	9.50161	6.84456	3.62407	3.91217	7.87332	9.20505	3.45756	3.45756	2.14637	1.76468	6.7435	6.10248	8.91386	2.50745	8.44065	1.44711	9.51884	5.44341	8.14802	8.28364
1209	Tajumulco	45.1804	49.4601	41.2835	48.5632	28.2646	10.921	NOR-OCCIDENTE	SAN MARCOS	1209	Tajumulco	Cwb	15.5	1825	2731	4.39028	7.03264	3.82931	4.78666	5.00972	9.71174	1.58924	4.95817	4.38705	5.05172	2.69423	9.37204	1	7.54077	9.25791	5.69741	6.03545	3.2188	8.47532	8.70404	3.40221	3.40221	2.89748	1.43794	6.81015	3.49917	9.46525	6.61847	9.87206	1.04665	8.76282	4.81131	8.43266	9.0276
1210	Tejutla	28.4466	21.2653	35.2485	31.1465	15.8333	5.12085	NOR-OCCIDENTE	SAN MARCOS	1210	Tejutla	Cwb	13.5	1241	2354	3.70106	7.6003	3.78473	6.74392	5.4575	9.69717	1.651	5.00032	9.0293	6.7069	4.65988	9.79997	4.08327	9.13734	10	8.88705	8.95631	7.60092	7.88926	8.54716	5.2952	5.2952	1.88637	3.52827	6.37133	5.86446	9.17938	5.86524	8.9362	1.32628	9.83488	5.84187	9.57491	7.66574
1211	San Rafael Pie de la Cuesta	64.1811	71.6332	57.0581	71.1238	22.1337	13.4807	NOR-OCCIDENTE	SAN MARCOS	1211	San Rafael Pie de la Cuesta	Am	23.2	4196	949	4.58392	6.33493	3.0651	7.1308	5.27869	9.54475	1.80494	6.92305	8.04353	6.58621	6.25556	9.56358	5.80156	8.7382	9.76029	7.37927	8.88953	7.85054	8.44658	8.1602	6.86716	6.86716	5.59093	4.06758	7.50449	6.92066	6.80356	6.42551	7.01764	1.56555	9.25781	1.59037	9.44368	8.33953
1212	Nuevo Progreso	66.5181	87.8022	45.8686	73.443	24.9854	6.9735	NOR-OCCIDENTE	SAN MARCOS	1212	Nuevo Progreso	Am	25.2	4170	606	4.08143	6.53366	3.87074	5.94996	5.10895	9.66609	1.68717	5.56897	6.77077	6	4.51614	8.38645	3.42217	8.16432	8.20419	7.56269	7.66777	5.81202	8.59465	8.81061	5.47232	5.47232	3.07144	2.29907	7.39798	4.39174	7.65471	6.09548	8.83126	1.18224	9.49227	3.52787	7.99805	8.69804
1213	El Tumbador	96.8578	81.5476	111.997	106.989	75.9579	29.1772	NOR-OCCIDENTE	SAN MARCOS	1213	El Tumbador	Am	23.2	4430	910	3.79113	6.181	3.79341	5.5865	4.83801	9.67011	1.69594	5.42273	1	5.13793	4.75017	8.99623	4.29719	8.30963	9.13506	6.95648	8.33306	6.57473	7.88351	7.09285	5.68266	5.68266	3.38376	2.65533	7.24689	4.98678	8.18205	6.5721	8.98651	1.80866	9.82971	1.27639	7.54689	8.14574
1214	El Rodeo	44.7402	56.281	33.3444	49.8846	28.2008	24.7954	NORTE	SAN MARCOS	1214	El Rodeo	Am	21.7	4221	679	3.09394	6.21297	3.87683	6.42054	4.90107	9.56963	1.87293	7.12324	6.91243	6.06897	4.84216	9.58661	4.64775	8.75843	9.81423	7.34508	7.61583	6.96302	7.24568	9.05583	6.369	6.369	4.38921	2.7626	7.1055	4.82314	8.77971	5.55696	8.31786	1.33973	8.60327	3.23069	7.50766	4.73528
1215	Malacatán	92.6564	103.59	82.2004	100.39	70.6427	36.5263	NORTE	SAN MARCOS	1215	Malacatán	Am	26.3	4062	385	4.01098	6.45982	4.09143	6.1623	5.18113	9.37241	1.63507	5.63186	6.05798	6.17241	4.89966	9.40234	4.96519	7.9859	9.04417	6.30363	6.73537	7.40678	8.29475	7.78138	5.47232	5.47232	5.25155	3.58633	7.12223	4.62975	8.15245	5.1874	5.80844	1.32403	9.57558	1.92906	9.6214	7.81204
1216	Catarina	133.271	162.349	105.049	147.514	75.6716	30.8214	NORTE	SAN MARCOS	1216	Catarina	Am	26.5	3528	204	3.22798	6.44634	2.56326	6.80436	4.76049	9.45491	1.85582	7.35441	7.55051	6.13793	5.14	9.36598	5.63595	8.60944	9.54456	8.57617	8.04864	8.48844	9.15233	8.73687	6.8893	6.8893	6.2423	4.50355	6.68795	4.2281	8.90738	5.53861	6.44625	1.17589	9.33563	2.34545	8.92471	5.73763
1217	Ayutla	280.709	350.156	215.144	302.22	190.62	67.1305	NORTE	SAN MARCOS	1217	Ayutla	Aw	28.2	1481	24	3.03983	6.12006	4.28906	7.36366	5.20315	9.58987	1.63507	6.05428	7.90523	7.10345	6.29276	9.46175	7.07821	7.09749	9.71135	8.33368	8.40478	9.47304	8.96528	8.32332	8.0738	8.0738	7.2712	7.15779	7.11668	4.39174	5.87007	5.87762	5.25149	3.77096	8.96552	1.21218	9.62315	1.67387
1218	Ocós	451.988	524.541	381.61	488.681	290.99	102.944	NORTE	SAN MARCOS	1218	Ocós	Aw	28	1244	1	3.69159	6.94861	3.76438	6.42337	5.20699	9.64009	1.5628	5.2698	6.82308	5.63793	4.72664	7.99731	5.45929	7.37523	8.07236	7.32332	7.81616	9.09861	8.97739	8.49627	8.12915	8.12915	5.84958	5.8784	5.65922	2.72562	7.81199	5.88273	8.2316	1.05596	9.37703	4.03599	9.49987	8.0221
1219	San Pablo	51.0861	46.727	55.1268	55.7588	32.5651	17.4277	NORTE	SAN MARCOS	1219	San Pablo	Am	21.7	4221	586	4.45242	6.34561	3.78047	6.04455	5.15576	9.51684	1.80351	6.8643	6.66076	5.7931	4.99247	8.87742	4.77749	6.90435	8.89235	8.11295	7.26463	6.547	8.38151	8.13439	5.58303	5.58303	4.8789	2.90826	6.94099	4.33223	7.04873	5.40339	8.03041	1.14134	9.66864	2.3975	8.69117	8.93717
1220	El Quetzal	63.7999	77.9626	50.1379	70.6215	31.81	17.328	NORTE	SAN MARCOS	1220	El Quetzal	Am	23.5	4344	784	3.76084	5.68803	3.88996	5.972	4.82771	9.65071	1.56195	4.49968	6.59494	5.53448	5.2814	7.96457	4.27373	7.91232	7.48408	6.57409	8.13768	6.38059	7.75617	8.34405	5.5941	5.5941	2.84168	2.79606	7.55954	5.31405	5.53608	6.19982	9.10646	1.42954	9.10885	1.28626	7.41891	6.94752
1221	La Reforma	55.8098	56.6123	55.0297	62.1311	34.9284	0	NORTE	SAN MARCOS	1221	La Reforma	Am	22.8	3868	1080	4.32769	5.85895	3.61875	6.07517	4.97014	9.72177	1.33225	1.96073	6.65067	5.7931	5.01484	9.38173	3.93835	9.15941	9.31683	6.37202	8.05111	5.32666	8.33404	7.42168	5.12915	5.12915	1.97698	2.31383	8.11671	6.68264	7.12736	6.1153	9.36999	1.80794	8.57049	1.42192	7.68844	9.00466
1222	Pajapita	119.678	151.257	89.7102	129.864	90.0242	20.3645	NORTE	SAN MARCOS	1222	Pajapita	Am	27.4	2350	98	4.51986	6.14969	3.8044	6.7434	5.30434	9.76639	1.51843	4.93806	7.65865	5.93103	5.7467	7.99609	5.72152	7.67689	7.67984	7.89845	8.00412	8.97381	7.25853	8.17516	6.90037	6.90037	5.61977	5.84691	8.58464	3.79669	5.2243	5.04596	5.50918	1.4509	9.27494	2.00486	9.85973	9.22752
1223	Ixchiguán	35.7542	18.9681	50.7142	38.7353	21.9841	8.88336	NORTE	SAN MARCOS	1223	Ixchiguán	Cwb	9.3	1522	3186	3.75609	6.8641	3.79843	5.51231	4.98273	9.64873	1.6888	5.93167	6.23265	5.48276	3.49709	9.61449	1.65143	8.95156	9.61147	7.69326	6.78236	4.71649	8.05019	8.47741	3.78967	3.78967	3.86766	1.9123	6.42766	4.48099	9.09241	6.76359	8.71667	1.08012	7.5094	5.59538	8.46235	8.43447
1224	San José Ojetenam	31.564	42.6076	20.7879	34.8351	26.0552	10.5731	NORTE	SAN MARCOS	1224	San José Ojetenam	Cwb	9.4	1532	3126	3.89797	7.90914	3.48233	5.32213	5.1529	9.67065	1.55304	4.70402	5.63587	4.68966	3.40207	9.87513	1.00138	8.58185	9.63445	5.75959	6.21352	5.0077	6.14604	7.57186	4.37638	4.37638	4.70951	2.04024	7.31317	4.43636	9.42085	6.15838	9.68946	1.06585	9.96469	7.29694	9.23088	8.15693
1225	San Cristóbal Cucho	54.1549	62.901	46.1361	59.9361	22.6826	24.9719	NORTE	SAN MARCOS	1225	San Cristobal Cucho	Cwb	12.6	1895	2463	3.72501	6.67842	3.65481	6.10149	5.03993	9.26157	1.7119	5.96201	7.04475	6.51724	5.52699	8.87621	4.22819	7.81116	7.4651	6.12953	6.8615	7.71186	4.65411	7.6905	6.00369	6.00369	3.28989	3.84122	5.18445	4.77851	5.06795	3.73334	7.89684	1.21207	9.15153	5.27446	9.6191	7.58537
1226	Sipacapa	39.6471	60.9818	19.3442	42.6621	23.3987	0	NORTE	SAN MARCOS	1226	Sipacapa	Cwb	16.6	1354	2286	3.60566	5.47923	3.68888	5.4367	4.55262	9.84538	1.57785	4.37931	5.52942	5.58621	2.50121	9.66177	2.31529	9.21091	8.26912	5.81554	4.09398	6.17257	7.93672	5.87379	4.29889	4.29889	1.9859	2.35221	6.52003	5.49256	9.7354	2.77385	7.60394	1.47051	8.91351	4.84399	3.88308	8.04384
1227	Esquipulas Palo Gordo	15.5135	16.0849	14.9813	16.9119	0	0	NORTE	SAN MARCOS	1227	Esquipulas Palo Gordo	Cwb	12.1	1775	2511	4.6646	6.6832	3.74645	7.10055	5.5487	9.70272	1.83677	6.87229	8.46755	7.12069	5.68698	9.77815	5.34197	8.37768	8.80446	8.77202	7.97197	8.86287	5.64055	6.30982	5.94834	5.94834	4.18122	5.24265	7.77744	5.73058	8.34303	4.09942	4.71921	1.16754	9.88922	3.92535	9.31641	9.4859
1228	Río Blanco	37.6081	80.032	0	42.328	23.9981	0	NORTE	SAN MARCOS	1228	Río Blanco	Cwb	12.3	1295	2520	3.85625	7.36595	3.74545	7.01815	5.49645	9.76442	1.78356	6.61909	7.90335	6.56897	5.65702	9.71996	5.7919	9.31576	8.29908	9.37513	7.7568	8.58552	8.14429	9.43458	6.31365	6.31365	3.79724	5.34106	5.25854	7.32231	8.25514	6.34559	7.56028	1.20759	9.88483	5.20284	9.59772	7.93295
1229	San Lorenzo	60.9524	47.3186	73.692	66.8393	46.8999	15.868	NORTE	SAN MARCOS	1229	San Lorenzo	Cwb	12.2	1370	2576	3.89208	7.32163	3.65117	6.14033	5.2513	9.65241	1.69697	5.76469	8.05076	5.39655	4.75696	9.25808	2.16071	9.58982	9.08512	8.49845	7.69002	5.4792	5.08098	5.67053	5.35055	5.35055	4.03428	2.3965	5.6633	7.60496	9.19048	5.23781	9.09033	1.23212	9.74324	4.55756	9.80558	7.49949
1230	La Blanca	85.8752	110.307	61.6143	92.1116	49.251	21.7454	NORTE	SAN MARCOS	1230	La Blanca					3.69159	6.94861	3.76438	6.42337	5.20699
1301	Huehuetenango	68.7501	73.5413	64.4465	75.1894	37.1961	24.7647	SUR-OCCIDENTE	HUEHUETENANGO	1301	Huehuetenango	Cwb	17.1	1147	1907	4.67838	6.3055	4.65652	8.11597	5.93909	9.38971	1.83001	7.77714	8.7423	8.75862	7.97251	9.52478	9.19813	6.60086	8.25314	9.19171	9.21352	9.4453	8.43774	6.5008	7.78598	7.78598	7.96828	7.51307	10	5.59669	3.60434	6.22325	2.38821	2.2201	9.54632	3.02657	9.92726	9.21867
1302	Chiantla	38.8807	40.3197	37.5409	41.6851	31.2207	20.7823	SUR-OCCIDENTE	HUEHUETENANGO	1302	Chiantla	Cwb	16.6	1110	2056	3.89918	6.86675	3.90825	5.51863	5.0482	9.6572	1.70474	6.3295	5.23143	5.58621	3.73758	9.79149	3.54639	8.38136	8.42892	4.75855	6.61171	7.06009	7.38077	9.09133	4.81919	4.81919	4.00673	2.99683	7.15512	1.28264	8.84539	5.83627	8.15224	1.15403	9.54387	3.90818	8.69797	9.34065
1303	Malacatancito	104.411	96.5562	111.857	115.174	58.529	44.5385	SUR-OCCIDENTE	HUEHUETENANGO	1303	Malacatancito	Cwb	17.6	1445	1832	3.81304	6.75106	3.67877	6.33596	5.14471	9.8965	1.75796	6.69604	7.16907	6.08621	3.93869	9.79876	6.36053	7.73023	6.98768	8.50155	8.17477	6.82435	8.9457	9.27171	6.70111	6.70111	4.26769	3.27337	6.20683	4.49587	8.64001	6.36503	6.8942	1.15712	9.7901	3.09099	8.87526	9.15969
1304	Cuilco	39.7384	35.1692	43.8034	43.2129	20.1106	12.9437	SUR-OCCIDENTE	HUEHUETENANGO	1304	Cuilco	Am	21.6	2390	1216	4.01975	7.32443	4.59936	5.61386	5.38935	9.83201	1.656	5.80268	5.83815	5.41379	3.4684	9.88968	4.02668	7.98958	8.90334	5.36477	5.385	6.68567	9.00988	8.31612	5.31734	5.31734	2.42908	2.46638	7.95255	2.33884	9.77611	4.68441	9.51068	1.12164	9.68058	4.53009	9.7968	9.11538
1305	Nentón	39.4054	44.827	34.2305	41.8293	22.992	8.35631	SUR-OCCIDENTE	HUEHUETENANGO	1305	Nentón	Cwb	13.1	1377	790	3.82013	6.53976	4.77466	5.10115	5.05892	9.92945	1.63278	6.08238	4.3667	4.53448	3.11844	8.24582	3.73271	8.19559	7.7877	5.43938	6.02061	5.59014	9.07449	9.56816	4.45387	4.45387	4.0031	2.37288	7.4811	2.10083	9.16735	5.54989	9.26024	1.06238	9.8994	3.86533	6.97945	8.95413
1306	San Pedro Necta	44.1444	26.8082	60.426	47.0797	24.6146	21.0106	SUR-OCCIDENTE	HUEHUETENANGO	1306	San Pedro Necta	Cwb	18.5	1939	1708	4.12646	6.68849	3.73915	5.48432	5.0096	9.67055	1.60803	5.47637	5.83547	5.41379	3.55894	9.11988	3.6844	9.32128	8.30607	7.4601	6.02308	4.13405	7.99346	6.77316	3.75646	3.75646	4.83101	1.86605	8.72997	3.66281	8.65574	5.63478	9.48146	1.15845	8.70963	4.27366	8.31036	7.67885
1307	Jacaltenango	34.9735	23.0362	45.4385	38.6445	20.4562	6.49857	SUR-OCCIDENTE	HUEHUETENANGO	1307	Jacaltenango	Cwb	19.4	2701	1342	3.88507	6.82647	3.63268	6.68101	5.25631	9.72108	1.79238	7.37931	7.27531	6.77586	5.49372	4.90841	6.06793	9.12078	6.61614	9.58031	8.55317	7.25424	8.80977	9.3189	5.1845	5.1845	5.27896	3.669	9.23525	5.19504	3.80695	5.94865	7.54805	1.12242	9.71543	5.12759	9.57327	9.16183
1308	Soloma	44.8705	50.0409	40.6684	48.2583	21.528	3.83553	SUR-OCCIDENTE	HUEHUETENANGO	1308	Soloma	Cwb	14.6	1386	2552	4.3112	6.84504	3.68326	6.1195	5.23975	9.7561	1.67359	6.54087	5.02749	6.53448	4.60651	9.73936	3.53121	9.31392	9.08312	6.35959	3.95548	7.62866	8.80416	7.82754	4.45387	4.45387	4.26013	3.50366	10	3.52893	6.96454	4.6389	7.21065	1.13069	8.48893	5.2211	9.88052	9.69306
1309	Ixtahuacán	99.0456	79.1287	117.698	104.857	65.5428	54.5714	SUR-OCCIDENTE	HUEHUETENANGO	1309	San Idelfonso Ixtahuacán	Cwb	18.2	1818	1711	3.93612	6.66806	3.46789	4.90931	4.74534	9.70031	1.59788	5.29278	4.66191	4.63793	2.66603	9.66056	3.63472	7.74494	5.76018	6.96269	5.8277	2.92758	7.41486	6.9863	4.02214	4.02214	4.52257	1.57769	7.77744	4.13884	8.7427	5.66018	9.49092	1.14029	8.91111	5.47243	7.05525	9.00503
1310	Santa Bárbara	98.1909	81.4536	113.327	104.692	58.9664	16.5417	SUR-OCCIDENTE	HUEHUETENANGO	1310	Santa Bárbara	Cwb	14.5	1059	2374	3.67888	6.34447	3.62563	3.72494	4.34348	9.84916	1.2136	1.82854	1.68998	3.91379	1	9.33809	2.0365	8.19007	2.73488	2.46736	2.94641	1.12481	7.26721	2.96306	3.45756	3.45756	3.21386	1	7.85625	4.51074	9.4523	5.30783	9.54932	1.24211	7.24241	4.58602	7.63871	8.92799
1311	La Libertad	44.463	16.3035	70.5894	47.8806	40.8856	25.9565	SUR-OCCIDENTE	HUEHUETENANGO	1311	La Libertad	Aw	23.6	1541	1529	3.96692	6.63338	3.7502	5.74952	5.02501	9.77399	1.69839	6.27937	5.26375	5.62069	3.57445	8.72104	4.14262	7.83139	6.9697	6.21658	6.53751	6.92142	7.82231	7.59821	5.09594	5.09594	4.59947	2.8807	9.57284	2.47273	7.89155	5.77985	9.56873	1.05551	9.1977	3.25264	8.76601	8.6864
1312	La Democracia	36.0789	30.0098	41.7014	38.5877	30.1075	26.0417	SUR-OCCIDENTE	HUEHUETENANGO	1312	La Democracia	Aw	22.7	1620	920	4.35066	6.61014	3.18544	6.27798	5.10606	9.65486	1.60718	5.77075	5.91409	6.15517	4.74728	8.80226	6.42954	7.71735	7.34125	6.55855	6.34955	6.64407	9.14441	7.92792	5.8155	5.8155	5.24991	3.64932	9.89781	4.46612	5.55551	5.82081	8.034	1.21242	9.66231	2.60703	9.97611	7.39748
1313	San Miguel Acatán	84.7832	69.8107	98.3422	92.4214	48.2668	19.9203	SUR-OCCIDENTE	HUEHUETENANGO	1313	San Miguel Acatán	Cwb	17.7	1938	1859	4.06092	6.92393	3.93942	3.80975	4.68351	9.81004	1.56648	4.95626	1.12361	3.10345	2.12319	9.13928	2.34841	6.15941	6.00688	2.47979	1.1756	3.96764	9.17192	8.84818	2.19557	2.19557	1.53646	1.61706	10	2.30909	8.60393	4.60939	8.51184	1.12719	9.61854	5.71808	8.00353	9.3329
1314	San Rafael La Independencia	91.8793	104.043	80.8516	101.01	50.7014	26.5675	SUR-OCCIDENTE	HUEHUETENANGO	1314	San Rafael la Indepencia	Cwb	13	1332	2628	4.50706	6.59313	3.7236	4.4416	4.81635	9.71837	1.455	4.07854	2.69703	3.44828	3.43113	9.75391	2.70863	9.16309	9.09411	1.59067	1	5.4376	5.30788	7.34952	2.35055	2.35055	1	2.00284	9.51618	3.5438	8.9009	3.87663	8.4555	1.23211	6.8506	4.99794	9.64178	9.61978
1315	Todos Santos Cuchumatán	33.1279	7.11035	55.8243	36.3583	12.3294	6.67156	SUR-OCCIDENTE	HUEHUETENANGO	1315	Todos Santos Cuchumatán	Cwb	15.6	1407	2368	3.84062	7.22393	3.61361	4.39443	4.76815	9.83314	1.72184	6.10281	3.54996	1.62069	3.08361	9.22899	2.42846	8.8504	9.84119	4.05596	4.68013	3.93991	5.9611	7.81321	3.65683	3.65683	1.89017	1.90443	8.91417	1.98182	8.69829	5.66777	9.83735	1.07634	9.39462	4.38276	9.73517	8.63509
1316	San Juan Atitán	87.5476	78.7224	95.0029	94.3658	68.3824	41.5584	SUR-OCCIDENTE	HUEHUETENANGO	1316	San Juan Atitán	Cwb	15.4	1119	2357	4.13118	6.97219	3.47964	3.3702	4.4883	9.64524	1.42996	3.08493	1.48826	1	2.20001	9.00956	3.55605	9.20723	6.02186	1.55648	2.62984	2.83051	6.35023	5.09966	1	1	2.79856	1.31099	8.39815	3.05289	8.52159	3.72811	10	1.21918	9.69033	5.62124	8.29199	8.66021
1317	Santa Eulalia	23.0621	16.1769	29.2969	24.7661	17.9506	9.28074	SUR-OCCIDENTE	HUEHUETENANGO	1317	Santa Eulalia	Cfb	18.1	2648	2520	4.35066	7.06526	3.64886	4.57529	4.91002	9.76557	1.56438	4.97286	3.98228	4.03448	2.70339	9.50902	1.57138	4.58676	9.31184	5.2715	5.84749	4.84129	7.98055	7.5987	2.88192	2.88192	3.29534	1.87983	8.64177	2.32397	8.63631	5.96056	8.54691	1.0821	8.79806	4.34853	9.76734	9.5502
1318	San Mateo Ixtatán	29.6736	28.667	30.5944	31.25	18.3554	8.05575	SUR-OCCIDENTE	HUEHUETENANGO	1318	San Mateo Ixtatán	Cfb	13.9	1411	2514	4.13308	6.33005	3.7078	3.92426	4.52379	9.91454	1.1445	2.42944	1.48604	4.24138	2.00885	6.85533	1.18218	8.07787	4.20908	3.43731	3.43858	4.28659	9.7391	9.53952	2.2952	2.2952	3.71433	1.5836	7.59828	2.90413	6.08655	5.82422	8.76854	1.07159	9.31695	3.54059	8.09229	9.29659
1319	Colotenango	68.8982	72.3415	65.7678	73.4417	53.7237	32.144	SUR-OCCIDENTE	HUEHUETENANGO	1319	Colotenango	Cwb	18.9	2222	1532	4.38885	7.20985	3.84763	4.58084	5.00679	9.43201	1.45062	4.15613	2.96022	4.56897	2.12631	9.43265	3.04401	9.09687	5.68228	5.75337	4.55153	1.65177	6.77763	6.64891	2.94834	2.94834	3.78283	1.19683	9.54409	4.49587	9.22101	6.77664	9.42589	1.06461	9.78999	5.76242	7.69135	9.09437
1320	San Sebastián Huehuetenango	24.5339	25.5787	23.571	26.0332	17.8266	11.6353	SUR-OCCIDENTE	HUEHUETENANGO	1320	San Sebastián Huehuetenango	Cwb	18.2	1896	1741	3.7203	6.93267	3.68743	4.65805	4.74961	9.58383	1.54085	4.74553	4.4227	4.48276	2.48863	9.76239	2.29045	8.8412	6.2346	6.65181	4.38582	2.52542	8.57615	7.77737	3.12546	3.12546	3.59218	1.38283	7.32337	4.25785	9.49023	4.58174	8.24577	1.13379	9.67854	5.79718	7.62363	8.68239
1321	Tectitán	0	0	0	0	0	0	SUR-OCCIDENTE	HUEHUETENANGO	1321	Tectitán	Am	22.6	2064	1744	4.17618	7.38341	3.57298	5.49844	5.15775	9.85283	1.59223	4.92944	4.68077	4.17241	3.00927	9.67753	4.61463	9.5843	7.33026	5.11295	8.2366	6.35285	8.71661	7.50815	3.16974	3.16974	1.57419	2.27348	8.79454	5.19504	9.06373	10	5.11869	1.04218	9.94864	6.27376	7.49283	9.21262
1322	Concepción Huista	84.589	79.4642	89.056	91.4652	44.3965	10.1184	SUR-OCCIDENTE	HUEHUETENANGO	1322	Concepción Huista	Cwb	15.6	1283	2183	4.21867	7.29982	3.63899	5.48075	5.15956	9.75824	1.45226	4.52458	4.10546	5.05172	4.05559	7.29176	4.01288	9.63581	7.07258	6.72021	4.71723	6.72727	9.39238	8.78592	3.32472	3.32472	3.74674	2.96632	8.76524	5.00165	5.83028	5.69956	9.30135	1.10319	9.683	5.90231	9.82865	9.25664
1323	San Juan Ixcoy	21.548	18.4723	24.2385	23.3503	15.2975	0	SUR-OCCIDENTE	HUEHUETENANGO	1323	San Juan Ixcoy	Cwb	15.1	1188	2410	4.19495	7.21547	3.85369	4.72719	4.99782	9.83615	1.57397	5.30651	3.53306	3.89655	3.01341	9.51024	2.11793	6.63029	7.70181	4.28912	4.84831	5.54854	7.65261	6.5859	3.22509	3.22509	3.98731	2.22428	9.09686	2.96364	8.71495	5.95046	9.74557	1.03368	9.39774	4.07009	9.85243	9.58359
1324	San Antonio Huista	41.9237	61.6067	23.3073	45.98	22.4635	0	SUR-OCCIDENTE	HUEHUETENANGO	1324	San Antonio Huista	Cwb	16.5	1362	1207	4.12459	6.67606	4.04522	6.71834	5.39105	9.64175	1.88985	7.77395	6.90155	6.60345	5.42586	8.28704	6.45714	8.78234	8.30307	7.88912	7.93735	7.85054	8.95704	8.44955	6.23616	6.23616	5.49155	4.35298	9.08818	2.91901	4.76172	5.8857	8.10097	1.11516	9.86268	4.71689	8.72861	8.97838
1325	San Sebastián Coatán	62.1861	40.1768	82.1993	67.4799	17.2255	0	SUR-OCCIDENTE	HUEHUETENANGO	1325	San Sebastián Coatán	Cwb	15.3	1328	2340	4.26272	7.49061	3.67341	4.887	5.07843	9.79923	1.7191	6.35473	3.3574	4.68966	2.95434	9.88605	4.41865	8.87247	8.92132	3.93472	2.69909	5.02157	6.59732	8.37603	3.64576	3.64576	4.24973	1.8503	8.31995	2.38347	9.65121	4.52171	9.6969	1.09897	9.50761	5.62539	9.82022	9.35932
1326	Barillas	43.6296	44.2336	43.0419	46.3812	24.1955	16.5004	SUR-OCCIDENTE	HUEHUETENANGO	1326	Santa Cruz Barillas	Af	19.7	4775	1554	4.09553	5.7498	3.82606	5.20828	4.71992	9.85463	1.54314	5.08461	4.86318	5.41379	2.73539	8.84712	2.17451	7.08277	9.19399	6.1513	6.22589	5.07704	9.29385	9.15258	3.01476	3.01476	3.59195	2.14358	9.70783	2.26446	8.21721	5.92188	8.97446	1.09115	9.38641	3.1368	5.06804	9.41733
1327	Aguacatán	76.6021	66.5425	84.9806	84.2647	57.7846	51.4801	SUR-OCCIDENTE	HUEHUETENANGO	1327	Aguacatán	Cwb	18.7	1858	1726	3.98179	7.35583	4.50563	5.50936	5.33815	9.78659	1.64771	5.99872	4.33505	5.15517	3.53606	9.49448	5.13357	8.79154	7.92753	6.26943	5.57049	5.92296	7.44714	8.69653	4.06642	4.06642	2.43049	2.57365	7.24096	5.19504	8.61873	5.97756	7.63	1.11977	9.64231	5.0149	9.85947	9.38919
1328	San Rafael Petzal	70.9786	73.3407	68.764	76.2195	73.6145	17.4004	SUR-OCCIDENTE	HUEHUETENANGO	1328	San Rafael Pétzal	Cwb	15.8	1113	2164	4.14355	6.48311	3.60865	5.55177	4.94677	9.55959	1.4277	4.03736	5.36548	6.13793	3.93064	8.26158	4.37034	9.62293	7.44113	6.80725	2.98846	4.31433	9.09952	7.49508	3.09225	3.09225	3.9851	1.96348	10	5.73058	7.07926	3.73945	5.43606	1.37043	8.03211	6.04269	8.77698	9.2083
1329	San Gaspar Ixchil	36.846	52.0021	23.2775	39.5883	28.7936	0	SUR-OCCIDENTE	HUEHUETENANGO	1329	San Gaspar Ixchil	Cwb	18.9	2222	1464	3.6889	6.30984	3.67518	3.70175	4.34392	9.74259	1.51603	4.45562	4.30964	4.62069	1.16798	9.43992	2.3912	1.93807	2.74087	3.36891	3.23825	1	9.54679	6.59383	2.84871	2.84871	1.82825	1.05511	7.74216	3.52893	9.02395	3.5463	9.44694	1.23717	9.78173	5.17262	5.90983	8.99702
1330	Santiago Chimaltenango	95.1746	81.9504	106.648	102.114	91.7431	85.0521	SUR-OCCIDENTE	HUEHUETENANGO	1330	Santiago Chimaltenango	Cwb	15	1138	2080	5.29729	6.40886	4.02063	5.06154	5.19708	9.76058	1.48402	4.20754	4.07839	4.86207	3.76103	5.85641	5.22328	10	7.98746	6.75751	6.18631	4.81356	7.96559	5.45787	2.02952	2.02952	5.62526	2.36009	7.03659	4.89752	5.18822	4.61095	9.95957	1.21608	9.03977	6.48434	6.84768	6.97158
1331	Santa Ana Huista	53.118	43.611	62.1504	58.0585	26.3748	0	SUR-OCCIDENTE	HUEHUETENANGO	1331	Santa Ana Huista	Aw	23.5	1600	907	3.37406	6.76073	4.08114	6.88573	5.27541	9.89999	1.83111	7.53097	7.2307	5.44828	5.0861	8.38887	6.90017	9.08584	7.98247	8.84352	7.99176	8.11402	8.56956	8.69911	7.16605	7.16605	5.13775	4.34707	10	4.07934	6.7573	5.86633	8.7304	1.09122	9.95926	3.55912	9.00652	7.57336
1332	Unión Cantinil	37.7358	13.6184	58.4317	40.9752	23.084	0	SUR-OCCIDENTE	HUEHUETENANGO	1332	Unión Cantinil	Cwb	16.5	1362	1700	3.96964	6.68707	3.61913	5.7391	5.00373	9.52019	1.60803	5.47637	5.83547	5.41379	3.55894	9.11988	3.6844	9.32128	8.30607	7.4601	6.02308	4.13405	9.64608	6.77316	5.48339	3.75646	4.83101	1.86605	10	3.66281	8.65574	1	9.48146	1.15845	8.70963	4.27366	8.31036	7.67885
1333	Petatán	15.7085	34.0136	0	16.8549	0	0	SUR-OCCIDENTE	HUEHUETENANGO	1333	Petatán					4.21867	7.29982	3.63899	5.48075	5.15956
1401	Santa Cruz del Quiché	57.4867	69.9526	46.2163	62.5269	31.5055	11.0917	SUR-OCCIDENTE	QUICHE	1401	Santa Cruz del Quiche	Cwb	17	1017	1979	4.16715	6.82922	3.80797	6.10408	5.2271	8.85182	1.90207	7.6159	5.83365	6.62069	5.11274	9.51024	7.29351	7.08461	8.12529	6.95337	6.50783	7.04622	6.6207	6.41898	4.48708	4.48708	6.1004	3.90027	7.35638	3.93058	6.50658	5.5141	3.23847	2.07802	9.04545	5.87827	9.22481	8.1909
1402	Chiché	50.597	48.8861	52.1955	54.2574	36.2889	19.7187	SUR-OCCIDENTE	QUICHE	1402	Chiché	Cwb	17	1063	1994	3.53802	6.08778	3.92003	4.70919	4.56376	9.69544	1.52313	4.75351	3.2825	4.84483	2.68807	9.39143	7.28523	8.89822	6.44834	3.95648	2.42209	5.02157	6.48971	7.36979	3.74539	3.74539	2.55774	1.89951	7.1618	2.53223	9.00545	4.96761	6.66145	1.23846	6.67068	4.60518	7.95003	7.33024
1403	Chinique	52.7148	73.3272	33.7439	57.0451	10.7089	0	SUR-OCCIDENTE	QUICHE	1403	Chinique	Cwb	15.9	1102	1974	3.87903	7.07964	3.62763	5.48948	5.01894	9.77359	1.58346	4.81705	4.93956	4.18966	4.34872	8.73801	7.46327	9.19252	6.0738	6.85389	5.08821	6.26965	7.74264	8.28211	4.83026	4.83026	3.43663	3.05096	6.9606	4.98678	7.04132	5.04493	6.1302	1.27089	9.76823	5.49598	9.5864	8.01714
1404	Zacualpa	42.7481	38.7122	46.3741	45.9107	25.4638	12.0062	SUR-OCCIDENTE	QUICHE	1404	Zacualpa	Cwb	16.2	1184	1855	4.3803	7.10281	3.73816	4.19589	4.85429	9.77565	1	1	2.57123	4.24138	2.6866	7.74636	5.28539	6.96321	3.63078	3.50259	2.79308	5.28505	7.39455	8.88567	4.76384	4.76384	2.79463	2.30694	7.41651	1.23802	7.00154	4.6446	8.62174	1.18927	9.69684	5.857	9.13434	9.58708
1405	Chajul	12.8595	8.83002	16.6611	13.633	10.021	8.14498	SUR-OCCIDENTE	QUICHE	1405	Chajul	Cfb	16.3	1818	2115	4.31475	4.94622	3.73943	3.86951	4.21748	9.87665	1.56169	4.5961	2.29218	2.5	1.94172	6.10251	1.08419	6.85285	9.53457	6.87565	2.67436	4.3698	8.03825	9.0914	2.62731	2.62731	2.29724	1.48912	7.14118	1.98182	6.69254	5.41443	9.28794	1.10681	9.21685	4.07325	2.02115	9.77655
1406	Chichicastenango	50.1529	58.0469	43.0223	53.4453	37.8237	14.449	SUR-OCCIDENTE	QUICHE	1406	Chichicastenango	Cwb	16.5	1095	2233	4.01943	6.85519	4.0022	4.82279	4.9249	9.21985	1.64973	5.94125	3.93523	4.08621	4.28322	7.14507	5.71599	9.01962	6.28055	4.82694	5.00165	6.02003	5.76096	7.31919	3.10332	3.10332	4.49635	2.40241	7.87805	1.87769	5.52498	5.80991	4.46445	1.09793	8.95762	6.0929	9.46909	8.17405
1407	Patzité	97.6562	104.022	92.0245	104.203	38.5728	63.4518	NOR-OCCIDENTE	QUICHE	1407	Patzité	Cwb	14.5	1003	2258	3.97834	5.30536	3.64113	5.21522	4.53502	9.85587	1.48013	4.90709	5.03337	4.15517	3.67107	9.02896	5.36405	9.46107	8.35201	5.54197	4.16076	5.92296	7.56951	7.38456	2.84871	2.84871	4.58797	1.90148	8.92239	3.96033	8.19685	4.2597	3.05682	1.14627	1	6.34849	9.31214	8.22002
1408	San Antonio Ilotenango	66.4322	66.5004	66.3717	70.6978	45.8379	21.8293	NOR-OCCIDENTE	QUICHE	1408	San Antonio Ilotenango	Cwb	17.3	1064	1883	3.78107	6.35286	3.95236	4.33426	4.60514	9.80352	1.5374	4.83589	2.41027	2.7069	2.65925	9.44356	4.29995	9.9908	4.79236	3.41554	2.20445	4.67488	5.94406	8.52984	4.14391	4.14391	2.17305	1.66528	7.98236	3.33554	9.08686	5.25286	4.04918	1.16769	7.27862	5.57634	8.13586	8.42083
1409	San Pedro Jocopilas	18.7793	32.3687	6.0595	20.0167	14.7536	5.99089	NOR-OCCIDENTE	QUICHE	1409	San Pedro Jocopilas	Cwb	16.9	1049	2085	3.9957	6.74824	3.85961	4.22597	4.70738	9.87528	1.34178	3.16379	2.06921	4.13793	1.92624	9.78906	5.04938	9.72594	4.1921	2.70363	1.09646	4.17565	7.109	7.54317	4.07749	4.07749	3.01391	1.53144	7.27178	2.84463	9.75483	4.1922	6.4091	1.12474	9.48573	3.94743	8.94581	9.46854
1410	Cunén	55.4818	54.6964	56.2219	58.8491	27.7755	0	NOR-OCCIDENTE	QUICHE	1410	Cunén	Cwb	17.8	1455	2008	4.24102	6.25028	4.04758	4.79317	4.83301	9.79579	1.46582	3.86175	4.36731	4.55172	3.14765	7.50876	2.76246	8.94605	7.30929	5.75959	3.65375	5.21572	8.04809	7.91986	3.13653	3.13653	1.02528	1.99399	7.03659	4.30248	7.52426	5.24863	8.77626	1.15839	8.86056	4.35294	7.09259	9.66648
1411	San Juan Cotzal	38.0566	26.0977	49.3675	40.7567	26.2694	23.4824	NOR-OCCIDENTE	QUICHE	1411	San Juan Cotzal	Cfb	17.2	1572	1659	4.26714	5.32137	4.07384	4.59236	4.56367	9.78185	1.50352	4.3924	3.53438	3.08621	3.26584	5.03448	2.25318	9.32311	8.19321	6.54611	4.87552	5.96456	7.9551	7.22104	2.87085	2.87085	3.53751	2.35714	6.38608	4.1686	5.24743	5.63194	9.07162	1.14475	9.20413	4.53473	3.68309	9.52439
1412	Joyabaj	37.6355	37.0851	38.1012	40.4104	23.1733	2.31337	NOR-OCCIDENTE	QUICHE	1412	Joyabaj	Aw	19.6	1220	1405	3.69488	6.5319	3.79973	4.52208	4.63715	9.78936	1.42425	3.91922	1.61237	4.96552	2.38556	8.70649	5.93268	9.19804	4.61358	3.1513	1.56884	4.12018	7.82545	7.84443	4.95203	4.95203	3.2167	2.04122	8.64684	1.81818	8.15152	4.5224	7.86337	1.17084	9.48802	5.20917	7.24688	7.38841
1413	Nebaj	44.025	47.063	41.3554	47.3478	31.4778	11.3327	NOR-OCCIDENTE	QUICHE	1413	Nebaj	Cfb	15.3	1451	2001	4.22199	6.01119	3.85434	4.87945	4.74174	9.87706	1.59487	4.92178	4.2826	3.2931	3.55136	7.16447	2.63134	9.38933	8.43292	7.91399	3.63149	5.90909	8.45096	8.8512	2.45018	2.45018	2.15221	2.19869	7.9325	4.5405	6.39648	4.83547	7.32074	1.21888	8.76025	4.18995	7.24688	9.6321
1414	San Andrés Sajcabajá	112.085	136.031	90.7784	122.02	74.3237	25.4259	NOR-OCCIDENTE	QUICHE	1414	San Andrés Sajcabaja	Am	20.6	2106	1207	3.97615	7.29785	3.63381	4.42404	4.83296	9.80643	1.55626	5.21679	1.46539	4.56897	1.92293	9.42295	4.95829	8.00613	3.02453	5.48601	1.46744	4.77196	7.49944	8.45209	5.54982	5.54982	4.60889	1.90246	6.48298	2.71074	9.13127	3.73652	8.38374	1.17	9.34226	10	6.43628	9.50444
1415	Uspantán	40.9886	43.0134	39.0109	43.54	33.6301	16.9024	NOR-OCCIDENTE	QUICHE	1415	Uspantán	Cwb	17.6	1553	2387	4.16903	5.6328	3.78828	4.65257	4.56067	9.9025	1.48595	4.19221	3.14227	4.41379	2.18189	8.50889	3.1006	6.13734	7.88958	6.39689	4.92745	4.9245	8.19217	7.28267	3.87823	3.87823	3.58822	1.99103	6.72281	3.82645	9.11184	5.77328	9.11999	1.11034	9.56878	3.81578	3.57486	9.46885
1416	Sacapulas	39.9088	39.4758	40.3108	42.6214	22.4537	14.5975	NOR-OCCIDENTE	QUICHE	1416	Sacapulas	Am	20.4	2465	1203	3.92838	7.06811	3.87482	4.88697	4.93957	9.83657	1.52072	4.75798	3.77039	5.06897	3.16338	8.31129	3.2607	7.93807	6.29053	5.04767	6.45095	5.39599	8.59785	7.55253	3.95572	3.95572	3.14527	2.24297	6.1278	3.2314	7.67969	6.99847	8.34559	1.07202	9.81978	5.76001	7.80721	9.42768
1417	San Bartolomé Jocotenango	29.4811	30.2663	28.7356	31.348	8.58001	0	NOR-OCCIDENTE	QUICHE	1417	San Bartolomé Jocotenango	Aw	19.7	1736	1513	4.1971	6.66971	3.93985	3.87265	4.66983	9.81879	1.3648	3.46424	1.12721	3.03448	1.60415	8.53798	3.50222	8.1496	4.81733	3.51192	3.07997	4.02311	6.56694	8.29594	3.70111	3.70111	2.56851	1.68103	8.02439	1.55041	8.53084	5.21678	8.7267	1.14762	9.95909	6.57718	5.76904	9.55619
1418	Canillá	49.2935	86.1772	15.6986	54.5653	31.0559	0	NOR-OCCIDENTE	QUICHE	1418	Canillá	Am	21.2	2312	1203	3.9312	5.0189	3.37537	4.87851	4.301	9.84545	1.62905	5.73499	3.77037	4.34483	2.40561	8.9635	6.83944	3.76272	3.35512	6.65803	2.5136	5.29892	8.5545	8.92728	6.73432	6.73432	3.4155	2.84625	7.95627	3.20165	8.38281	3.11185	7.91343	1.25192	6.05276	4.46767	5.01707	9.46529
1419	Chicamán	37.7539	51.5384	24.5966	40.2609	32.4187	32.3296	NOR-OCCIDENTE	QUICHE	1419	Chicamán	Cfb	19.8	2304	1553	4.20866	5.39265	3.82082	4.23587	4.4145	9.92126	1.56516	4.44349	3.16358	4.08621	1.91395	6.18979	2.74452	3.62845	7.89857	5.16269	5.08821	4.67488	5.95089	5.81918	3.71218	3.71218	3.49136	1.99005	7.1608	2.88926	9.39864	6.04676	9.00836	1.07045	9.89178	3.45162	2.48291	9.61098
1420	Ixcán	34.1812	36.1119	32.2418	36.0017	25.4033	14.9137	NOR-OCCIDENTE	QUICHE	1420	Playa Grande -Ixcán	Af	25.8	3253	393	4.00268	7.46497	3.569	5.55337	5.14751	9.92496	1.53301	4.45275	5.52166	5.63793	1.88484	7.9379	2.60512	6.11527	7.77372	6.91295	6.50536	4.93837	7.85043	7.95395	5.78229	5.78229	3.00674	1.92313	9.79474	4.2876	9.14052	6.41583	8.60624	1.12193	9.56052	7.10326	8.12155	9.09326
1421	Pachalum	22.627	23.6855	21.6591	25.2781	0	0	NOR-OCCIDENTE	QUICHE	1421	Pachalum	Aw	21.4	1072	1211	3.8056	6.6608	3.76829	7.18738	5.35552	9.73223	1.84603	7.4387	6.70539	6.96552	5.63639	9.75269	8.64055	9.01594	7.27134	8.13782	5.56801	8.55778	10	9.10276	8.1845	8.1845	5.14889	5.2889	8.54429	5.15041	6.99414	4.18367	7.31289	1.75508	9.47763	3.73042	9.58494	7.07351
1501	Salamá	52.0873	48.0061	55.8347	57.0164	32.4124	20.8739	NOR-ORIENTE	BAJA VERAPAZ	1501	Salamá	Aw	22.4	929	1114	4.29824	6.09021	3.78931	6.89097	5.26718	9.89353	1.84849	7.45466	7.01032	6.74138	5.90528	8.67982	7.54746	7.35316	6.99268	8.56995	8.0981	8.47458	7.9918	7.48962	6.92251	6.92251	5.92637	5.283	7.12862	5.35868	6.1911	6.57379	6.74758	1.79885	9.44472	2.13606	8.02582	9.22203
1502	San Miguel Chicaj	51.327	56.4865	46.5441	55.3584	36.135	19.2616	NOR-ORIENTE	BAJA VERAPAZ	1502	San Miguel Chicaj	Aw	22.4	929	945	3.70944	6.46148	3.57534	5.99164	4.93447	9.89034	1.87707	7.8129	6.72306	6.01724	4.83019	6.8129	6.40055	8.05763	5.88703	8.33368	6.96043	5.50693	9.08937	7.52703	6.49077	6.49077	4.37387	2.28136	5.76655	5.38843	5.93945	4.36346	6.63601	1.22528	8.8863	5.35447	8.53389	9.16668
1503	Rabinal	63.7302	66.357	61.3034	70.8331	40.5515	11.1464	NOR-ORIENTE	BAJA VERAPAZ	1503	Rabinal	Aw	22.4	769	1424	4.19291	5.10022	3.60871	6.46693	4.84219	9.84979	1.7565	6.43997	6.4165	5.60345	5.17075	8.65558	7.35424	8.1496	8.06137	9.35337	7.22259	5.63174	8.88014	8.34945	6.00369	6.00369	3.33374	2.8807	7.31882	8.60165	7.01634	5.63315	6.47963	1.36065	9.22932	4.56428	2.5145	9.51397
1504	Cubulco	41.918	49.1754	35.1704	45.6939	28.9384	7.66518	NOR-ORIENTE	BAJA VERAPAZ	1504	Cubulco	Aw	22.3	968	997	4.1515	5.9762	3.334	5.02431	4.6215	9.88856	1.57385	5.20498	2.78909	4.72414	2.27194	8.19248	5.13495	7.57572	5.96593	5.59171	3.59192	6.04777	7.88734	7.89274	5.85978	5.85978	4.37841	2.54806	7.75084	2.93388	8.27272	4.38906	8.65474	1.19415	9.65283	4.63804	5.20576	9.48999
1505	Granados	51.4895	60.7533	42.7899	58.0672	28.8656	0	NOR-ORIENTE	BAJA VERAPAZ	1505	Granados	Aw	22.6	793	936	3.67104	6.5268	3.6551	6.78501	5.15949	9.90415	1.80589	7.13793	6.4092	5.44828	4.88609	9.566	8.12023	8.35377	8.60071	8.60725	7.24732	7.54545	8.34551	8.99744	7.90775	7.90775	5.36352	3.86878	8.2878	5.47769	9.4412	6.37154	7.65085	1.24909	9.69594	3.13955	7.52727	7.80393
1506	El Chol	0	0	0	0	0	0	NOR-ORIENTE	BAJA VERAPAZ	1506	El Chol	BSh	22	715	1096	3.53537	6.5661	3.77899	6.95477	5.20881	9.90042	1.71295	6.54821	7.34455	6.68966	5.22338	8.90652	7.25211	7.76334	6.34147	9.29741	7.88541	7.67026	7.74881	9.04653	8.20664	8.20664	4.51128	3.89043	8.33047	5.61157	7.71762	5.89142	7.56828	1.1976	9.92488	3.90756	7.79513	8.02285
1507	San Jerónimo	23.5673	40.3388	7.65462	25.6641	9.67305	0	NOR-ORIENTE	BAJA VERAPAZ	1507	San Jerónimo	Aw	21.9	1063	1729	4.42924	6.35615	3.98348	6.96804	5.43423	9.87023	1.83365	7.29853	7.6726	6.25862	6.11299	8.97441	7.94081	8.46965	7.8696	8.85596	8.78566	8.54391	7.80479	8.91099	6.94465	6.94465	6.06427	5.23477	7.49571	3.9157	6.29564	6.36025	7.75362	1.29023	9.4834	2.24263	8.95479	9.73906
1508	Purulhá	24.6383	21.2389	27.9994	25.9283	12.0161	12.8205	NOR-ORIENTE	BAJA VERAPAZ	1508	Purulhá	Cfb	16.9	2006	1688	4.49455	6.0495	3.52199	4.25007	4.57903	9.87888	1.50998	4.33142	2.21048	4.55172	2.19762	5.18359	3.30348	6.43532	8.29209	3.93782	4.06678	5.68721	6.98818	6.22136	4.15498	4.15498	3.2315	1.97135	5.4409	2.13058	8.75565	5.30891	8.52725	1.16957	8.828	2.84818	7.07434	9.40929
1601	Cobán	31.0704	27.9042	34.1033	33.2271	15.1058	9.88523	METROPOLITANA	ALTA VERAPAZ	1601	Cobán	Cfb	18.7	2273	1348	4.4932	5.70496	4.17293	5.67282	5.01098	9.87359	1.69767	6.29885	5.35462	6.01724	4.11763	8.23491	5.51587	3.3084	8.81445	7.04352	6.69085	5.64561	8.26959	6.77191	6.33579	6.33579	6.13296	3.55681	7.88458	2.93388	7.03207	6.19218	6.20362	1.63707	9.34435	3.40711	5.40488	9.37066
1602	Santa Cruz Verapaz	40.5717	25.4421	55.1471	43.0992	18.1534	12.4969	METROPOLITANA	ALTA VERAPAZ	1602	Santa Cruz Verapaz	Cfb	18.1	2016	1402	4.3901	4.37357	3.95261	5.53463	4.56273	9.4238	1.67671	6.0431	5.07449	4.89655	4.57886	8.44221	4.93069	9.15389	9.29286	6.30052	6.74773	5.45146	6.73818	7.48012	4.7417	4.7417	4.70952	3.05194	8.56319	1.62479	7.64638	5.71072	6.12767	1.26114	9.30432	1.65091	1.69901	8.77328
1603	San Cristóbal Verapaz	31.9679	14.6748	48.9251	34.0869	27.1781	11.2559	METROPOLITANA	ALTA VERAPAZ	1603	San Cristóbal Verapaz	Cfb	18.5	1946	1460	4.36089	5.55459	3.66748	5.04557	4.65713	9.79875	1.61721	5.24681	4.2162	4.25862	4.32602	7.95609	4.76783	7.20049	8.05238	5.39585	5.46167	5.93683	6.66968	6.37343	4.05535	4.05535	4.85183	3.05489	6.98271	3.45455	6.52508	5.67666	6.40424	1.24655	8.98086	3.2658	5.78008	9.27153
1604	Tactic	42.0477	32.7314	50.7074	44.7966	30.9693	5.43242	METROPOLITANA	ALTA VERAPAZ	1604	Tactic	Cfb	17.7	1903	2162	4.42438	5.83113	3.96666	5.94939	5.04289	9.61357	1.43023	4.33046	4.82017	4.75862	5.12281	7.63605	5.79328	9.1355	9.02619	5.68808	7.89283	7.47612	7.41145	7.09878	4.26568	4.26568	5.57209	4.29393	10	3.43967	7.09683	6.93378	4.32646	1.23446	9.43394	2.21829	7.05694	8.69128
1605	Tamahú	55.044	20.141	89.5166	58.1672	51.963	28.6917	METROPOLITANA	ALTA VERAPAZ	1605	Tamahú	Af	20.9	2394	1423	4.26097	5.13027	4.07148	4.55814	4.50521	9.63934	1.65652	5.48787	3.18044	3.89655	2.64466	6.75229	2.58166	8.07787	8.42692	4.05596	4.33636	4.73035	7.109	7.06474	3.32472	3.32472	3.43987	1.89557	7.84479	3.35041	9.52632	4.66991	7.68946	1.18944	9.10795	3.20595	3.00607	9.21399
1606	Tucurú	29.9036	13.802	46.0045	31.6186	15.8894	4.29646	METROPOLITANA	ALTA VERAPAZ	1606	Tucurú	Af	24.9	2502	408	4.18199	4.20197	3.173	4.38057	3.98438	9.76021	1.62737	5.09579	2.52172	3.67241	2.18489	5.50606	3.20273	7.51318	8.80246	5.29326	2.98599	3.20493	5.30521	5.85141	4.65314	4.65314	3.34901	1.72039	9.23028	2.33884	9.08594	4.87657	9.07413	1.26077	8.05306	1.69025	1.13173	8.87272
1607	Panzós	13.9187	11.0366	16.8525	14.6755	11.1832	2.54608	METROPOLITANA	ALTA VERAPAZ	1607	Panzos	Am	27.9	2749	156	3.98269	4.97098	3.99433	4.44938	4.34935	9.89684	1.61543	5.07599	2.50362	3.12069	2.52126	5.25148	2.9405	5.93685	6.68206	4.3513	4.23743	5.18798	8.07492	5.52996	5.35055	5.35055	3.01529	2.19475	9.25915	2.60661	6.73602	5.53368	9.2147	1.36293	9.73625	3.73863	1.84435	8.87927
1608	Senahú	57.625	45.6353	69.6303	61.0184	33.9986	8.24725	METROPOLITANA	ALTA VERAPAZ	1608	Senahú	Af	21.7	3945	1250	3.93371	4.69334	3.90217	4.27387	4.20077	9.87754	1.49928	4.29246	2.06545	3.82759	1.56155	8.73074	3.84588	2.832	8.61569	4.49119	4.05194	3.46841	6.99489	5.75289	4.46494	4.46494	4.11728	1.621	9.68806	2.75537	9.44213	5.30518	9.90525	1.15114	9.01491	2.76216	1	8.12607
1609	San Pedro Carchá	26.3521	25.8027	26.8889	28.1358	15.4064	8.56861	METROPOLITANA	ALTA VERAPAZ	1609	San Pedro Carchá	Cfb	18.9	2444	1278	4.00444	5.60902	4.17266	4.59635	4.59562	9.78779	1.74018	6.53991	3.97495	4.75862	2.1085	8.90167	4.09155	1	9.78027	5.99585	6.04782	4.06471	7.09344	7.78789	5.66052	5.66052	5.44485	1.95265	4.53933	3.2314	9.4449	6.18953	8.34546	1.15604	9.40089	5.06455	2.38187	9.09079
1610	San Juan Chamelco	29.5879	39.2185	20.4026	31.7787	20.5888	21.5695	METROPOLITANA	ALTA VERAPAZ	1610	San Juan Chamelco	Cfb	18.1	2181	1389	4.12577	5.53425	3.47716	5.0839	4.55527	9.60612	1.77486	6.82375	4.14777	3.24138	3.30178	8.46161	4.42969	5.96076	8.42892	7.23005	7.09893	4.70262	7.20767	7.48391	4.64207	4.64207	5.69478	2.56282	9.22015	2.88926	7.80458	6.71484	5.23074	1.08855	9.41872	4.42608	3.76593	8.99226
1611	Lanquín	37.3459	24.6467	50.306	39.6354	33.7252	24.6083	METROPOLITANA	ALTA VERAPAZ	1611	Lanquín	Af	25.6	2871	466	3.91721	5.30631	4.20676	4.56189	4.49804	9.86987	1.52152	4.82791	3.38908	5.24138	1.6294	8.84712	4.43935	4.17474	7.66685	3.09534	5.46908	1.97072	6.49886	7.65617	4.42066	4.42066	4.2199	1.54325	9.77635	2.33884	9.21546	5.62534	9.48231	1.1287	9.49132	4.62322	1.66123	8.75256
1612	Cahabón	15.4057	9.22623	21.6083	16.2726	12.4833	0	METROPOLITANA	ALTA VERAPAZ	1612	Cahabón	Af	25.8	2561	334	3.9399	5.49458	3.97334	4.43431	4.46053	9.90143	1.55246	4.69572	3.70768	4.36207	1.57491	2.27532	4.0322	3.97425	7.8746	5.54508	5.64716	1.52696	7.03127	7.02393	5.46125	5.46125	3.94172	1.38972	9.43167	3.42479	9.25987	6.31251	9.30491	1.14668	9.73596	4.03138	2.42171	8.12607
1613	Chisec	29.5673	25.5564	33.726	31.0062	21.4124	17.2611	METROPOLITANA	ALTA VERAPAZ	1613	Chisec	Af	25.6	3023	238	4.05047	6.25734	3.64499	4.44502	4.59945	9.8852	1.4367	3.31992	3.28822	4.46552	1.9235	5.8649	3.18617	3.86757	7.42714	3.60518	3.83924	2.78891	7.27303	6.71845	6.04797	6.04797	2.78984	1.46845	9.75305	3.15702	8.41797	5.57031	8.9924	1.08686	8.98893	5.99494	5.1915	9.38194
1614	Chahal	15.0128	15.0716	14.9544	15.8554	8.71802	0	METROPOLITANA	ALTA VERAPAZ	1614	Chahal	Af	25.3	2781	228	3.94633	4.87946	3.74338	4.41422	4.24585	9.93096	1.66384	5.51948	4.87377	4.2931	1.66911	4.01738	3.27036	5.70693	4.04728	5.69741	5.30091	2.45609	7.82603	7.88678	5.01845	5.01845	3.88529	1.55998	7.90818	2.96364	7.96001	5.10086	9.09752	1.17604	9.3108	4.46469	1.0006	8.40465
1615	Fray Bartolomé de Las Casas	30.2384	18.1956	42.2119	32.1156	24.5644	11.6717	METROPOLITANA	ALTA VERAPAZ	1615	Fray Bartolomé de las Casas	Af	25.4	2425	170	4.07848	5.57484	3.65515	4.65881	4.49182	9.93517	1.65563	5.65741	4.43431	4.31034	2.11965	5.94006	3.04539	3.44451	7.66086	5.55751	6.16158	2.33128	8.07292	7.15022	6.21402	6.21402	4.02485	1.64166	9.07232	2.47273	8.91848	6.09298	8.67442	1.09697	9.45439	4.93425	2.58199	9.29209
1616	Santa Catalina La Tinta	39.4906	39.7318	39.2522	41.8629	28.5845	14.2633	METROPOLITANA	ALTA VERAPAZ	1616	La Tinta	Am	27.9	2448	84	4.76036	6.3509	3.91516	4.27445	4.82521	9.7509	1.6159	5.37452	3.01209	3.94828	3.21791	6.21525	3.37939	5.99019	5.71024	4.05907	5.20692	6.29738	6.98192	7.0512	5.20664	5.20664	3.88051	2.82559	2.36098	2.77025	6.00884	5.52244	8.12523	1.06962	9.7408	5.09299	6.86427	9.3998
1617	Raxruhá	48.8705	54.1272	43.5801	51.7167	25.0023	15.4313	METROPOLITANA	ALTA VERAPAZ	1617	Raxruhá	Af	25.3	2420	146	3.98492	7.00606	3.6975	4.38906	4.76939	9.93229	1.4367	3.31992	3.28822	4.46552	1.9235	5.8649	3.18617	3.86757	7.42714	3.60518	3.83924	2.78891	7.27303	6.71845	6.21402	6.04797	2.78984	1.46845	8.88173	3.15702	8.41797	1	8.9924	1.08686	8.98893	5.99494	5.1915	9.38194
1701	Flores	44.5189	37.1885	51.6449	48.2721	25.745	6.35203	SUR-OCCIDENTE	PETEN	1701	Flores	Aw	25.5	1550	114	5.32166	6.46424	3.876	7.77474	5.85916	9.98664	1.76321	6.74425	8.29895	7.7069	6.72833	8.53798	7.46465	7	7.543	9.10155	8.6249	9.41757	9.44102	9.69257	8.50554	8.50554	7.38413	6.42657	9.91881	5.58182	5.33347	6.27753	3.69721	2.64084	9.32429	3.49993	9.41935	9.772
1702	San José	0	0	0	0	0	0	SUR-OCCIDENTE	PETEN	1702	San José	Aw	25.6	1534	110	4.55228	6.93918	4.24878	7.19583	5.73402	10	1.60061	5.43327	7.2623	7.37931	5.18615	6.71592	5.77258	8.08338	6.49129	7.36684	6.81451	8.9322	7.53313	9.48896	7.04428	7.04428	4.76313	7.28179	10	5.81983	7.23006	5.26292	7.13464	1.89678	8.52157	5.81864	9.2774	9.89294
1703	San Benito	84.3959	84.2815	84.5045	90.9784	33.2143	16.0009	SUR-OCCIDENTE	PETEN	1703	San Benito	Aw	25.5	1563	115	4.33648	5.78761	4.28641	7.69032	5.5252	9.64424	1.7537	6.67209	8.5123	8.01724	7.75514	8.31614	7.82211	9.09687	5.43858	8.65078	8.78813	9.72265	8.58722	9.0314	8.77122	8.77122	6.48202	8.01006	7.48981	3.75207	2.60146	5.80906	2.66058	1.50719	9.31694	3.29633	8.61907	7.55602
1704	San Andrés	9.12464	5.90528	12.5439	9.70183	7.13547	6.0241	SUR-OCCIDENTE	PETEN	1704	San Andrés	Am	25	1578	216	4.31111	5.69935	3.96669	6.1487	5.03146	9.99711	1.86169	7.29693	6.06089	6.68966	2.99838	7.81789	5.00245	5.7989	4.13317	5.3399	8.05853	6.87982	9.2715	9.35422	7.34317	7.34317	3.93018	2.74784	10	3.27603	7.54276	6.92286	7.63351	1.23347	9.65939	5.74041	2.697	9.55595
1705	La Libertad	51.4325	32.8812	70.5338	54.6497	34.2455	10.9302	SUR-OCCIDENTE	PETEN	1705	La Libertad	Am	25	1742	211	3.722	5.87088	3.50919	5.79262	4.72367	9.98228	1.5856	4.61909	5.83782	5.77586	2.49825	8.58769	4.36896	6.78479	6.61114	5.92746	7.41303	6.51926	8.72029	9.13021	7.50923	7.50923	2.99614	2.80394	6.7002	3.76694	9.22656	6.28914	9.22406	1.12198	9.38958	5.46356	3.06495	8.36556
1706	San Francisco	78.0691	77.7403	78.4006	83.7872	54.5044	13.7155	SUR-OCCIDENTE	PETEN	1706	San Francisco	Am	24.8	1681	238	4.0962	5.44542	4.09211	7.12447	5.18955	9.96077	1.82125	6.88474	6.97707	6.63793	4.82847	6.65531	7.13894	9.51809	6.30552	7.23938	7.06678	8.8906	8.59875	8.77084	8.11808	8.11808	4.5297	6.27009	9.51758	4.5405	6.53526	5.117	7.27114	1.4005	9.60069	2.89502	5.18097	8.56387
1707	Santa Ana	45.5166	36.7681	54.0979	48.9213	21.6111	9.53198	SUR-OCCIDENTE	PETEN	1707	Santa Ana	Am	24.9	1614	235	3.57616	6.31078	3.75497	6.28494	4.98171	9.96082	1.7458	6.18455	6.31283	6.34483	3.70135	5.73397	5.23156	4.47823	4.61159	7.04352	7.19044	8.34977	8.77664	9.71145	7.8524	7.8524	3.01177	4.67775	10	3.35041	6.21423	5.43713	8.90947	1.09657	9.77751	6.42273	5.40246	7.89404
1708	Dolores	59.4354	52.1765	66.6469	63.908	30.9529	22.5768	SUR-OCCIDENTE	PETEN	1708	Dolores	Am	23.5	1786	414	3.69514	5.74543	3.04135	6.37627	4.71455	9.97618	1.70283	5.80971	6.01034	5.5	3.27898	7.8385	4.84236	5.98651	5.27078	7.18031	6.92333	9.05701	8.98374	8.80808	7.26568	7.26568	3.28255	5.0222	9.44168	4.98678	7.87675	6.06152	9.13086	1.14039	9.66959	4.64187	3.67046	8.01542
1709	San Luis	25.3588	24.0219	26.6785	27.0081	14.0316	6.07589	SUR-OCCIDENTE	PETEN	1709	San Luis	Am	23.5	2206	405	4.10911	6.54356	3.70438	5.75715	5.02855	9.96188	1.59179	5.10568	4.94373	5.86207	2.47364	6.95474	3.84588	4.84059	5.39363	6.35648	6.04534	8.68259	8.39815	8.52145	5.98155	5.98155	3.64324	3.74281	9.01548	4.09421	9.11462	6.08676	9.43573	1.08494	9.61888	5.42889	5.70528	9.17625
1710	Sayaxché	28.9036	23.3665	34.5289	30.3463	23.2496	12.1073	SUR-OCCIDENTE	PETEN	1710	Sayaxché	Am	25.1	1840	120	3.46554	6.35539	3.81876	5.60968	4.81235	9.96421	1.54541	4.49266	4.51022	5.72414	1.79463	8.14399	3.52017	3.99632	5.32571	5.86528	5.78813	8.48844	9.26776	8.93253	6.95572	6.95572	3.42618	3.95637	9.08378	2.63636	8.97677	5.57913	8.95139	1.38925	9.2531	5.63839	5.36453	7.34193
1711	Melchor de Mencos	24.7893	21.2209	28.3668	26.7676	25.9516	7.73994	SUR-OCCIDENTE	PETEN	1711	Melchor de Mencos	Aw	25.2	1348	157	4.82068	6.03897	3.24223	7.01149	5.27834	9.99152	1.65017	5.86143	7.45166	6.91379	5.5643	7.85426	7.2176	6.44635	5.2518	7.11192	8.26876	8.86287	9.20045	9.52503	8.52768	8.52768	5.45328	6.63324	7.08681	5.38843	5.11698	6.15686	6.00656	1.35056	9.78475	5.29666	5.88823	9.50237
1712	Poptún	40.1668	35.0645	45.0874	42.9553	27.391	12.0618	SUR-OCCIDENTE	PETEN	1712	Poptún	Am	22.9	1916	530	4.27295	5.89791	3.54486	6.44753	5.04081	9.95487	1.64286	5.78065	6.94986	6.72414	4.89697	7.91851	6.69729	5.44206	4.56265	7.91088	7.41055	7.28197	8.28213	8.72285	7.08856	7.08856	4.72268	3.21039	10	4.67438	6.40481	5.51499	6.19287	1.31105	9.06903	4.91413	5.8834	8.42391
1713	Las Cruces	30.567	18.0625	43.4621	32.4097	17.8974	6.03282	SUR-OCCIDENTE	PETEN	1713	Las Cruces					3.722	5.87088	3.50919	5.79262	4.72367
1714	El Chal	7.23641	14.537	0	7.72977	8.59623	15.1172	SUR-OCCIDENTE	PETEN	1714	El Chal					3.69514	5.74543	3.04135	6.37627	4.71455
1801	Puerto Barrios	72.5697	65.1148	79.6906	80.0649	38.3808	7.72221	SUR-OCCIDENTE	IZABAL	1801	Puerto Barrios	Af	27.3	2748	5	4.84855	6.31453	3.84546	7.81634	5.70622	9.8891	1.87339	7.72797	8.49444	7.86207	7.34168	9.43871	8.56326	4.48927	7.47708	9.32539	8.76092	9.61171	7.64906	8.2492	8.76015	8.76015	8.3166	8.22854	8.04659	6.13223	4.70066	6.08738	3.62899	3.04943	8.94834	2.89591	9.83183	7.50023
1802	Lívingston	39.4601	41.1455	37.8011	42.0625	27.3968	19.1074	SUR-OCCIDENTE	IZABAL	1802	Livingstón	Af	26.3	3636	2	4.43694	5.86656	4.04228	5.89499	5.06019	9.96784	1.62925	5.56705	5.48353	5.98276	3.71096	7.67605	4.82855	5.41815	5.94995	6.93161	6.38912	8.48844	9.04535	8.51511	6.44649	6.44649	4.73309	4.53997	5.67951	4.80826	7.79163	5.81771	7.22833	1.31346	9.22633	2.23348	6.90549	8.67981
1803	El Estor	30.0022	27.0658	32.9843	31.5399	23.318	19.9735	SUR-OCCIDENTE	IZABAL	1803	El Estor	Af	26.8	2836	46	4.12673	5.00744	3.75751	5.02246	4.47854	9.94359	1.42084	3.65326	4.48694	5.2069	2.8575	5.0757	3.17375	5.07787	6.40839	6.40933	4.6554	8.03082	7.73694	7.94526	6.35793	6.35793	3.06356	3.87272	3.38776	4.15372	5.7868	5.08476	8.22159	2.14891	8.78523	2.23817	4.55123	8.83606
1804	Morales	92.6655	87.4144	97.7135	101.726	39.9541	9.20175	SUR-OCCIDENTE	IZABAL	1804	Morales	Af	26.4	2326	29	4.10474	6.19506	4.37749	6.8519	5.3823	9.8904	1.73502	6.4901	6.73182	5.98276	5.31609	9.22414	6.74421	8.23237	8.2022	7.9544	7.47486	8.87673	8.56138	8.84827	8.06273	8.06273	6.02792	5.79377	7.96034	3.21653	7.94706	5.88285	6.88061	2.35667	9.37151	3.55691	6.80414	7.68226
1805	Los Amates	96.8579	76.3587	116.91	105.678	32.2737	17.7658	SUR-OCCIDENTE	IZABAL	1805	Los Amates	Am	26.4	2045	90	4.04001	5.87531	4.4741	6.62754	5.25424	9.92197	1.75867	6.52458	5.98426	5.39655	4.67293	8.40221	6.27634	8.90558	7.98446	7.45078	6.60181	8.76579	8.70363	8.66915	7.34317	7.34317	4.99033	5.45719	8.16426	4.45124	9.63086	5.93438	8.21649	1.16871	9.61921	2.18207	5.72215	8.008
1901	Zacapa	79.4386	65.0663	92.8802	88.9169	43.3548	29.6774	SUR-ORIENTE	ZACAPA	1901	Zacapa	BSh	27.1	677	232	4.30284	6.33964	3.56031	7.44404	5.41171	9.82204	1.93831	7.96328	7.46205	7.34483	7.00508	8.08702	8.05122	6.64684	7.7887	8.9772	8.57049	9.32049	7.73333	7.56573	7.88561	7.88561	7.87769	7.4737	7.03659	5.81983	5.0883	6.56021	4.35379	2.08325	9.35155	3.03408	9.21155	7.5512
1902	Estanzuela	40.8288	21.0128	59.5474	46.436	13.7722	0	SUR-ORIENTE	ZACAPA	1902	Estanzuela	Bsh	27.3	766	171	3.13641	6.02303	4.31506	8.16903	5.41088	9.8383	2.03345	8.94349	8.08156	8.03448	8.22731	8.89561	9.13464	8.70693	8.66263	9.14197	9.21847	9.43143	10	9.36903	9.6679	9.6679	8.96078	7.68529	9.48462	3.4843	3.2574	7.00554	5.4274	4.76054	8.40825	2.34218	9.14179	1
1903	Río Hondo	111.972	106.599	116.959	126.084	55.5796	37.0966	SUR-ORIENTE	ZACAPA	1903	Rio Hondo	Aw	27.3	943	510	4.89857	6.48482	4.111	8.15892	5.91333	9.95049	1.96743	8.49042	7.72325	7.63793	7.05446	8.53314	9.16777	8.96628	8.42592	9.02383	8.91674	9.63945	9.00969	9.41606	9.41328	9.41328	8.15193	7.81225	9.85544	5.06116	7.43729	6.40095	4.52356	1.63173	9.36433	2.92462	9.12832	9.09071
1904	Gualán	30.6594	17.8007	43.1183	34.1763	8.39302	0	SUR-ORIENTE	ZACAPA	1904	Gualán	Aw	27.1	1315	136	4.53153	6.16711	3.11884	6.96706	5.19613	9.93373	1.73509	6.48404	5.92317	6.13793	5.4123	7.20205	6.91673	8.0889	7.74276	7.23627	7.8953	9.07088	8.66323	9.30928	8.27306	8.27306	5.76079	6.52007	8.62306	4.39174	6.40204	6.8024	6.437	1.23734	9.37309	1.98096	8.54446	8.82594
1905	Teculután	62.4929	58.1193	66.6741	68.3867	28.8081	0	SUR-ORIENTE	ZACAPA	1905	Teculután	Aw	27	941	222	5.11443	6.7139	3.76252	7.97352	5.89109	9.8961	1.86125	7.85185	7.68692	7.31034	6.9375	8.18763	7.35286	9.59534	9.18999	9.35959	8.75845	9.54237	6.94083	9.35824	8.61624	8.61624	7.56003	7.3684	9.52585	5.79008	6.22348	6.82905	3.68766	2.17246	9.08676	4.52287	9.36164	9.48282
1906	Usumatlán	49.0517	49.7183	48.4027	53.7153	10.2648	0	SUR-ORIENTE	ZACAPA	1906	Usumatlán	Aw	27	846	247	4.02836	6.41131	3.893	7.35327	5.42149	9.86929	1.91497	7.94955	7.74759	7.01724	6.43483	8.15005	6.20319	8.62048	7.90856	7.20207	7.76422	8.76579	9.35529	8.99814	9.04797	9.04797	5.87435	5.63434	7.03659	6.04298	6.29564	5.64405	5.76969	1.92127	9.62475	2.92774	9.08102	8.20999
1907	Cabañas	80.6392	88.1316	73.1743	89.9722	84.3249	101.764	SUR-ORIENTE	ZACAPA	1907	Cabañas	Aw	27.1	840	264	2.51556	6.20646	3.65751	6.71489	4.7736	9.89396	1.82364	7.09355	7.0345	6.24138	5.58769	5.76913	5.88575	9.08216	6.74098	8.24041	7.36851	8.68259	9.55559	7.83085	8.28413	8.28413	4.83767	5.23969	5.09504	5.47769	6.23828	6.24949	7.7344	1.26684	9.57162	1.90558	8.64086	2.68101
1908	San Diego	41.4651	56.5611	27.0343	46.5405	17.9662	32.7225	SUR-ORIENTE	ZACAPA	1908	San Diego	Aw	24	803	712	3.04184	6.85913	3.68398	7.45302	5.25949	9.92629	1.87889	7.48404	7.36286	6.41379	5.90297	8.60709	7.44671	9.81422	9.53956	9.33782	8.22424	9.33436	7.77315	8.22963	7.28782	7.28782	5.05573	6.73461	5.36161	8.42314	9.31353	6.36234	8.23536	1.28658	9.74877	2.92083	8.92226	5.39643
1909	La Unión	68.5095	41.6567	95.4198	73.2321	42.005	22.6053	SUR-ORIENTE	ZACAPA	1909	La Unión	Aw	22.4	1458	1090	4.26831	5.55656	3.92357	4.98065	4.68228	9.82128	1.55859	4.57407	5.25213	5.06897	3.42206	5.13753	4.94587	8.75843	7.59893	5.78756	6.53504	7.62866	6.34002	7.48857	4.53137	4.53137	3.72607	3.11788	1	3.49917	8.89258	5.58013	9.29585	1.09109	9.95602	3.16928	3.65358	8.99894
1910	Huité	17.4368	17.4125	17.4611	18.9466	10.5876	0	SUR-ORIENTE	ZACAPA	1910	Huité	BSh	26.5	765	312	3.47951	6.84301	3.89145	5.86757	5.02039	9.85644	1.80187	6.68455	5.45373	5.56897	5.01314	4.24044	5.91198	7.99877	7.26334	7.97306	6.58945	8.50231	7.6725	6.70321	6.46863	6.46863	4.68233	4.76632	3.22648	4.86777	7.27909	5.90023	7.6003	1.27634	9.96412	4.37766	8.6445	5.93263
1911	San Jorge	8.12744	0	15.7654	9.11993	0	0	SUR-ORIENTE	ZACAPA	1911	San Jorge					4.30284	6.33964	3.56031	7.44404	5.41171
2001	Chiquimula	55.6029	56.2852	54.9781	61.1977	31.5942	10.3875	CENTRAL	CHIQUIMULA	2001	Chiquimula	BSh	25.8	736	420	4.09993	6.37483	4.09022	6.93805	5.37576	9.64757	1.80307	7.16092	6.68844	6.44828	6.06822	6.80199	7.33354	7.22624	6.88381	7.78653	7.9967	9.30663	7.59267	6.91874	5.87085	5.87085	7.36424	7.40776	8.81463	5.10579	5.78218	6.71306	4.33736	1.81401	9.48063	1.77665	9.93813	7.04829
2002	San José La Arada	45.683	47.6985	43.8308	52.1241	45.8085	28.5307	CENTRAL	CHIQUIMULA	2002	San José La Arada	BSh	25.7	767	478	3.8805	6.4202	3.65549	7.27346	5.30741	9.90791	1.94728	7.95338	6.58233	5.74138	5.10182	7.00929	7.94909	6.63765	7.7058	8.32746	7.29184	8.8906	8.47419	10	8.72694	8.72694	5.29823	5.75932	9.82308	7.59008	7.48818	5.51058	7.84303	1.31979	9.82516	2.74758	8.38583	7.42116
2003	San Juan Ermita	36.5453	24.6883	48.0943	40.0027	37.7444	26.5887	CENTRAL	CHIQUIMULA	2003	San Juan Ermita	Aw	24.4	1076	654	3.56274	7.00606	3.42624	5.87804	4.96827	9.78129	1.68039	6.07791	4.32379	5.27586	3.17467	3.76886	4.87824	9.6027	5.32771	7.78964	7.11624	8.39137	6.50579	8.42588	4.49815	4.49815	5.24109	3.85402	7.92041	6.0281	9.07391	7.99776	8.0013	1.16764	9.13803	6.20206	6.8737	6.65002
2004	Jocotán	27.117	24.807	29.2997	28.7095	15.7403	11.0287	CENTRAL	CHIQUIMULA	2004	Jocotán	Aw	25.6	906	460	3.47156	5.68526	3.77182	4.00855	4.2343	9.71018	1.39088	3.94732	1.40946	2.62069	1.68369	1.37096	3.32694	7.62354	4.45578	3.88187	3.02556	7.42065	9.03503	8.58423	3.05904	3.05904	4.66424	2.53428	7.62927	3.21653	9.17105	4.90224	7.59284	1.28308	9.55916	5.64117	2.95271	6.49178
2005	Camotán	96.1915	107.883	84.7158	102.085	39.1615	26.2596	CENTRAL	CHIQUIMULA	2005	Camotán	Aw	25.5	940	465	3.72632	5.84311	3.92002	4.51458	4.50101	9.71664	1.50042	4.03512	3.40798	3.56897	2.39413	1	3.85968	7.61619	6.41738	5.84041	4.22259	4.70262	7.26414	6.83965	4.08856	4.08856	3.92784	1.86998	9.08818	4.07934	9.85382	5.6565	9.21157	1.12878	9.42192	4.16386	4.00653	7.59205
2006	Olopa	43.6189	37.5235	49.3444	46.6164	29.7076	20.5959	CENTRAL	CHIQUIMULA	2006	Olopa	Cwb	19.9	1526	1244	4.28616	6.21045	3.27166	4.647	4.60382	9.72367	1.63337	5.159	3.72659	3.44828	2.00938	1.96013	4.03358	6.76272	6.05882	6.69845	7.23001	6.35285	7.18601	6.82343	3.11439	3.11439	4.3148	2.26659	8.54429	3.18678	9.40049	7.34283	9.0521	1.13631	9.87664	4.31858	4.5435	8.55187
2007	Esquipulas	35.4769	19.5948	49.9305	38.7328	16.1726	4.16615	CENTRAL	CHIQUIMULA	2007	Esquipulas	Aw	22.3	1172	943	4.65398	6.63981	3.75548	6.98153	5.5077	9.85852	1.70552	6.50958	6.58643	6.37931	5.37767	8.70892	7.18724	8.31882	7.19743	7.68705	8.22918	8.9322	8.45705	8.91318	7.39852	7.39852	5.69293	5.96206	9.08818	3.87107	6.06805	7.23258	5.72037	1.38095	9.68189	3.40734	9.11004	8.31537
2008	Concepción Las Minas	25.6564	35.9842	16.2999	29.8003	35.2568	21.8198	CENTRAL	CHIQUIMULA	2008	Concepción Las Minas	Aw	23.5	1131	792	4.33966	6.83148	3.44429	7.74056	5.589	9.92189	1.88162	7.83748	7.01705	7.17241	5.8412	10	9.01043	8.70877	8.29908	8.67876	7.831	9.4869	9.48568	9.5417	9.15867	9.15867	5.65478	6.96687	10	3.87107	9.25709	5.34825	7.38015	1.15126	9.48974	2.64508	9.86025	8.30117
2009	Quezaltepeque	49.8664	30.6984	66.4673	56.0291	36.8528	8.51209	CENTRAL	CHIQUIMULA	2009	Quetzaltepeque	Aw	24.1	1197	685	4.11744	7.22375	3.77967	7.0665	5.54684	9.85628	1.84655	7.46041	6.43306	6.7069	4.65978	7.86032	6.5082	8.71245	6.13772	8.2342	7.52679	8.55778	7.48289	8.88579	7.71956	7.71956	4.94078	5.03007	9.29232	6.0876	8.73808	6.32505	8.05392	1.17471	9.77867	4.47611	9.40385	8.48167
2010	San Jacinto	55.4719	0	108.091	61.5168	30.2786	0	CENTRAL	CHIQUIMULA	2010	San Jacinto	Aw	25	959	722	3.13021	6.70513	3.03912	6.42676	4.82531	9.77197	1.79593	7.07631	5.52542	5.62069	4.0214	4.81263	5.47585	8.81177	6.58717	7.52228	6.72795	8.90447	6.42655	8.01814	6.96679	6.96679	5.64318	4.96512	9.72433	3.73719	9.09149	6.39744	8.86031	1.1621	9.73612	3.43678	7.87536	5.59161
2011	Ipala	66.9254	93.5804	42.6367	76.2854	53.8149	35.3482	CENTRAL	CHIQUIMULA	2011	Ipala	Aw	25.7	959	821	3.55353	6.91634	3.30886	7.58531	5.34101	9.88576	1.87919	7.91092	6.75505	6.81034	5.64271	8.64467	7.92562	8.90558	7.68183	8.05389	7.81863	9.16795	8.01393	9.70774	8.77122	8.77122	5.98682	6.39606	10	5.64132	7.69171	6.16932	7.9657	1.33646	9.4281	3.12347	10	5.84195
2101	Jalapa	46.2963	49.2611	43.5308	49.5281	29.734	18.9334	SUR-OCCIDENTE	JALAPA	2101	Jalapa	Aw	20.3	1616	1362	4.04914	6.85344	4.3853	6.34179	5.40742	9.72714	1.94975	8.15038	6.54899	5.87931	5.21552	8.51374	6.453	8.49908	7.47509	7.78964	7.52679	6.10324	7.47037	7.17266	5.33948	5.33948	4.89283	3.85599	8.19448	5.25455	6.68421	6.18126	6.75249	1.57053	9.45253	3.70642	9.70395	7.83269
2102	San Pedro Pinula	29.0754	32.7386	25.5078	31.1791	17.31	12.5652	SUR-OCCIDENTE	JALAPA	2102	San Pedro Pinula	Aw	21.8	1214	1047	3.31262	6.19361	3.56368	4.58304	4.41324	9.8579	1.6133	4.94061	3.45029	3.34483	2.22658	7.73303	4.65741	8.67934	4.70148	6.34093	6.08986	3.44068	7.60793	7.59416	4.75277	4.75277	3.19771	1.78732	6.67596	3.70744	9.53464	6.34848	8.7431	1.1867	9.57789	3.70317	5.58903	7.00192
2103	San Luis Jilotepeque	81.0406	78.4656	83.2766	91.4537	58.3554	51.2926	SUR-OCCIDENTE	JALAPA	2103	San Luis Jilotepeque	Aw	23.5	822	793	3.31856	6.70081	3.79262	6.26877	5.02019	9.84512	1.87032	7.73404	5.89279	5.7931	4.80597	5.89278	6.84772	8.12753	5.77416	8.50777	7.31162	7.15716	7.85433	9.21505	7.40959	7.40959	5.60144	4.3333	6.04878	4.95702	5.73314	6.32086	8.56909	1.1224	9.97348	2.96421	9.48284	5.89709
2104	San Manuel Chaparrón	120.236	232.859	22.4618	138.255	99.4036	64.1231	SUR-OCCIDENTE	JALAPA	2104	San Manuel Chaparrón	Aw	22.8	937	929	2.7401	6.53412	3.34605	7.46576	5.02151	9.91454	1.98441	8.7567	7.00223	7	5.93743	8.58284	9.1236	9.54384	7.16047	8.80311	8.95136	8.04468	9.13087	10	8.67159	8.67159	6.49594	5.28201	9.76758	3.69256	6.93956	7.88019	6.20142	1.09145	9.85855	2.18901	8.90951	3.40936
2105	San Carlos Alzatate	26.3477	10.6918	41.5628	27.7886	18.3139	10.2902	SUR-OCCIDENTE	JALAPA	2105	San Carlos Alzatate	Cwb	17.1	1609	1779	3.69924	6.24905	3.71872	5.38286	4.76247	9.74817	1.67253	5.46775	6.74623	5.13793	4.08325	5.44787	5.70771	8.10546	5.73921	7.76477	8.61748	5.4376	5.91489	7.49655	5.10701	5.10701	2.6887	2.26069	4.99512	3.75207	6.26974	8.35107	8.41362	1.03189	9.84195	4.3803	5.67494	7.69181
2106	Monjas	120.64	122.671	118.79	134.299	88.698	80.0854	SUR-OCCIDENTE	JALAPA	2106	Monjas	Aw	22.7	1012	954	4.01566	6.73905	3.81998	7.19965	5.44358	9.78266	1.91011	8.25064	6.84913	6.36207	6.16808	8.55738	8.67643	9.23666	6.727	8.41762	7.29926	7.79507	8.46281	8.52731	8.57196	8.57196	6.2128	5.3076	7.79	6.32562	5.77385	5.32457	7.4624	1.22673	9.311	4.16754	9.77779	7.57351
2107	Mataquescuintla	69.2984	83.1093	56.0931	75.0304	35.1494	25.8947	SUR-OCCIDENTE	JALAPA	2107	Mataquescuintla	Cwb	18.9	1621	1646	4.10275	6.43136	3.77771	6.28712	5.14973	9.7682	1.80941	6.80172	6.11722	6.03448	4.29365	9.23626	7.05199	8.62232	7.38819	7.39793	7.38087	5.77042	8.42815	8.9263	7.2214	7.2214	4.59512	3.19956	8.03349	3.60331	8.1876	6.45976	8.81169	1.09739	9.35351	3.01374	7.77533	8.03057
2201	Jutiapa	54.8396	67.5524	42.767	59.6539	32.8576	18.1381	SUR-OCCIDENTE	JUTIAPA	2201	Jutiapa	Aw	22.9	1295	877	3.85434	6.59129	3.40996	6.54921	5.1012	9.71653	1.67895	5.98946	6.62195	6.06897	4.79238	9.28112	6.85876	7.43961	5.08301	7.54404	7.30668	5.96456	9.00461	9.16042	7.38745	7.38745	5.1742	3.68868	9.12841	6.53388	6.27806	6.09787	6.13945	1.56452	9.58673	3.54206	9.05116	7.151
2202	El Progreso	122.095	115.396	128.041	138.391	90.8816	73.3676	SUR-OCCIDENTE	JUTIAPA	2202	El Progreso	Aw	22.6	1195	953	3.59975	6.86542	4.11627	8.09167	5.66828	9.75028	1.90922	8.28321	8.06657	6.84483	7.1175	9.87877	9.48934	9.75353	8.46887	9.22591	8.50618	8.68259	9.71029	9.52629	9.39114	9.39114	7.68782	6.69426	10	6.19174	6.85629	5.91676	5.22114	1.494	9.85606	3.87754	9.8063	3.63644
2203	Santa Catarina Mita	96.6084	110.734	84.2133	109.145	41.0359	8.78194	SUR-OCCIDENTE	JUTIAPA	2203	Santa Catarina Mita	Aw	24.1	921	739	3.94613	6.68707	3.94232	7.55427	5.53245	9.84223	1.98856	8.84674	7.42396	6.77586	6.22803	9.04351	8.65987	8.94421	7.23638	8.44249	8.26628	8.18336	10	9.38873	9.21402	9.21402	6.72461	5.655	8.98397	5.25455	6.74527	5.93681	6.40042	1.18466	9.71194	3.03986	9.74015	7.32318
2204	Agua Blanca	55.0358	51.2164	58.5274	64.2261	25.4367	33.0469	SUR-OCCIDENTE	JUTIAPA	2204	Agua Blanca	Aw	22.9	910	903	3.33331	6.96317	3.49698	7.37334	5.2917	9.9211	1.9085	7.95945	6.85685	7.36207	5.29979	9.85695	8.64883	7.65481	5.7452	8.49845	7.3141	7.47612	8.94367	10	9.04797	9.04797	6.07508	4.20929	9.5009	6.8314	8.6141	4.95514	8.7466	1.25908	9.61431	3.42969	9.77974	5.62702
2205	Asunción Mita	64.1862	73.3138	55.7569	73.4945	38.9311	5.58753	SUR-OCCIDENTE	JUTIAPA	2205	Asunción Mita	Aw	25.4	1167	485	3.56997	6.37404	3.84077	7.67871	5.36587	9.89301	1.94542	8.27969	7.57436	6.89655	6.24976	8.94895	8.0871	7.43961	7.7068	9.28808	8.27865	8.28043	8.88614	9.71477	9.65683	9.65683	7.16343	5.88824	9.3907	6.25124	7.206	6.01424	6.31598	1.30152	8.86256	2.02696	9.73683	5.3838
2206	Yupiltepeque	46.0061	11.6117	79.7539	50.7099	36.062	26.2261	SUR-OCCIDENTE	JUTIAPA	2206	Yupiltepeque	Aw	21.9	1543	995	3.10892	6.50729	4.02406	6.20577	4.96151	9.63665	1.71342	5.93167	6.33392	4.91379	3.93149	8.20946	5.01764	8.54874	3.70469	8.13161	7.554	5.68721	8.49921	8.98594	7.71956	7.71956	3.62029	2.67305	8.51829	7.1438	8.06826	6.45384	9.3552	1.11393	9.88734	3.91649	6.87555	4.31007
2207	Atescatempa	92.3813	78.2298	105.775	105.257	58.8972	29.274	SUR-OCCIDENTE	JUTIAPA	2207	Atescatempa	Aw	24.1	1401	714	3.84631	6.53694	3.54354	7.31344	5.31006	9.75985	1.83103	7.26564	7.10783	5.91379	6.00941	8.06762	7.99049	9.11527	5.56942	8.54819	8.47898	8.01695	9.069	9.42546	8.19557	8.19557	6.47298	5.47097	9.80568	6.96529	5.70909	6.89718	6.85008	1.11305	9.78231	2.8816	9.16731	7.13406
2208	Jerez	31.7007	64.3294	0	37.1678	21.901	0	SUR-OCCIDENTE	JUTIAPA	2208	Jerez	Aw	24.1	1401	748	3.7015	6.54455	3.68422	7.55745	5.37193	9.86807	1.8841	7.45498	7.89831	6.72414	6.14433	6.98869	8.26238	8.67198	4.58861	8.94611	8.87964	8.41911	10	9.43933	8.79336	8.79336	6.37992	5.33122	10	6.96529	4.89217	6.66503	8.55186	1.37133	9.39416	4.165	8.52173	6.36342
2209	El Adelanto	46.1538	30.9406	61.1995	51.4139	39.2542	0	SUR-OCCIDENTE	JUTIAPA	2209	El Adelanto	Aw	21.8	1643	1103	2.96829	6.36182	3.66708	5.60348	4.65017	9.75224	1.65755	4.90805	6.04421	3.5	3.47375	6.38739	5.39442	2.4347	3.07646	7.52539	6.54988	6.0339	8.1059	9.46619	8.53875	8.53875	3.21306	3.09131	9.52585	6.65289	7.14494	5.44382	9.33826	1.29023	9.59538	4.41941	6.87045	5.7363
2210	Zapotitlán	65.7462	43.9464	87.4317	73.0016	55.2105	49.0436	SUR-OCCIDENTE	JUTIAPA	2210	Zapotitlán	Aw	23	1495	705	2.94676	6.43546	3.74271	6.02153	4.78661	9.83682	1.76098	6.25862	6.54699	4.48276	3.56215	8.07247	5.7643	4.38811	2.98058	8.61036	7.48969	5.5624	6.05395	9.37361	8.79336	8.79336	4.14725	2.7006	9.60488	6.3405	8.49383	6.33732	9.54165	1.14922	9.89716	4.79782	5.71175	4.1224
2211	Comapa	102.462	107.561	97.5491	111.785	71.9724	77.2151	SUR-OCCIDENTE	JUTIAPA	2211	Comapa	Aw	21.2	1895	1298	2.83785	6.42169	3.20916	4.83581	4.32613	9.79516	1.68626	5.48914	5.11288	3.24138	2.23013	5.64669	4.76231	5.86695	3.6997	8.12228	6.45342	3.96764	7.19075	7.38961	6.04797	6.04797	3.31443	1.85621	5.55488	6.60826	9.57905	5.81189	9.58048	1.07824	9.74332	3.86768	6.30012	3.77459
2212	Jalpatagua	104.051	141.975	67.8196	115.509	70.9126	57.2597	SUR-OCCIDENTE	JUTIAPA	2212	Jalpatagua	Aw	25.7	1495	616	3.40068	6.3337	3.58106	7.12647	5.11048	9.8568	1.74467	6.35121	7.28602	6.58621	5.43703	8.36342	7.5171	8.74923	5.62934	8.52332	7.88788	7.72573	8.16632	8.91105	8.14022	8.14022	6.26254	4.47895	8.04763	7.57521	7.33738	5.79039	7.40885	1.23329	9.25208	2.6412	8.62195	4.95367
2213	Conguaco	81.0165	43.033	118.313	86.6117	50.3626	24.3665	SUR-OCCIDENTE	JUTIAPA	2213	Conguaco	Aw	21.3	2057	1373	3.26835	5.57037	3.51377	5.21902	4.39288	9.81268	1.54037	4.11941	5.79994	5.13793	2.40837	3.45973	2.46435	7.30717	3.54888	6.53679	6.80462	3.60709	7.73191	8.53551	6.60148	6.60148	3.15265	1.94872	8.00997	5.67107	8.63261	5.62179	9.00682	1.12589	9.75726	3.80683	3.49346	4.84893
2214	Moyuta	208.642	272.788	147.406	230.562	130.432	44.6453	SUR-OCCIDENTE	JUTIAPA	2214	Moyuta	Aw	21.5	2084	1274	3.72099	6.56121	3.66242	6.59772	5.13559	9.87847	1.76453	6.35441	6.97263	5.58621	4.37821	7.94275	6.09278	8.39056	5.62235	7.50984	7.43281	6.32512	7.54781	8.97566	8.1845	8.1845	4.48344	3.29109	10	5.76033	8.67887	5.93516	7.90669	1.16843	9.62788	3.84636	7.57995	7.62167
2215	Pasaco	146.826	207.039	88.7508	165.205	132.959	76.9625	SUR-OCCIDENTE	JUTIAPA	2215	Pasaco	Aw	26.8	1763	131	3.20517	6.2508	3.65113	6.86274	4.99246	9.92105	1.82834	6.71807	7.04138	5.68966	4.2752	7.45784	5.68287	8.57082	5.96993	8.82487	7.12613	6.51926	10	9.6692	9.40221	9.40221	5.71054	3.67195	8.37303	7.42645	8.25329	5.76169	7.74548	1.55007	9.88517	3.18995	6.87389	6.24526
2216	San José Acatempa	45.4339	15.7456	72.9395	50.5988	19.7297	0	SUR-OCCIDENTE	JUTIAPA	2216	San José Acatempa	Aw	21.1	1873	1359	3.99814	6.30417	3.0069	7.0155	5.08118	9.84537	1.97923	8.21552	6.68306	5	5.41018	7.96942	9.72259	9.27161	4.59161	8.27461	8.12778	8.14176	6.79403	9.08	8.68266	8.68266	7.65265	4.81159	10	5.01653	6.68976	5.37515	6.94989	1.29296	9.79968	4.06	7.44929	7.31676
2217	Quesada	70.4535	44.7467	95.3537	78.4045	28.2342	21.2766	SUR-OCCIDENTE	JUTIAPA	2217	Quesada	Aw	23.2	1516	964	3.61589	7.24851	3.63893	7.48429	5.49691	9.8101	2.00277	8.40613	7.6296	6.89655	5.50449	9.75148	7.81659	8.71796	7.97747	9.10155	8.21929	7.39291	9.17109	9.09394	9.42435	9.42435	6.25904	4.23587	9.0122	5.86446	9.04893	6.90817	6.0365	1.07761	9.73254	4.25522	9.78344	6.26007
[truncated: 38 more columns]
