# Supplementary material for: Environmental and Social Factors Associated with High Chronic Kidney Disease Mortality Rates in Municipalities of Guatemala: An Ecological Study of Municipal-Level Mortality Data
Source: Int J Environ Res Public Health. 2023 Apr 17;20(8):5532. doi: 10.3390/ijerph20085532 (PMC10198324; doi:10.3390/ijerph20085532)
Supplement: Supplementary file 1 [file ijerph-20-05532-s001.zip › Supplementary file 3-IJERPH.xlsx]

## Sheet: Additional file 3
	Alejandro Cerón “Environmental and social factors associated with high chronic kidney disease mortality rates in municipalities of Guatemala”
	Additional File 3. Ranked municipal mortality rates per 100,000 for chronic kidney disease for selected sex- and age-specific groups, Guatemala 2009-2019.
	Population of all ages					Male population, all ages					Female population, all ages					Population under 60 years					Population under 45 years					Population under 20 years
	Rank	Municipality Code	Municipio	Mortality Rate per 100,000		Rank	Municipality Code	Municipio	Mortality Rate per 100,000		Rank	Municipality Code	Municipio	Mortality Rate per 100,000		Rank	Municipality Code	Municipio	Mortality Rate per 100,000		Rank	Municipality Code	Municipio	Mortality Rate per 100,000		Rank	Municipality Code	Municipio	Mortality Rate per 100,000
	1	1021	San José La Máquina	502.992		1	1021	San José La Máquina	832.587		1	1218	Ocós	381.61		1	1021	San José La Máquina	542.589		1	1218	Ocós	290.99		1	1021	San José La Máquina	121.167
	2	1218	Ocós	451.988		2	1002	Cuyotenango	537.7		2	0506	Tiquisate	239.011		2	1218	Ocós	488.681		2	1021	San José La Máquina	290.713		2	1218	Ocós	102.944
	3	1002	Cuyotenango	331.978		3	1218	Ocós	524.541		3	1217	Ayutla	215.144		3	1002	Cuyotenango	360.671		3	1101	Retalhuleu	200.52		3	1907	Cabañas	101.764																	Código	Municipio	tasa mort 20a59
	4	0506	Tiquisate	322.907		4	1101	Retalhuleu	499.293		4	0510	Iztapa	196.314		4	1101	Retalhuleu	354.223		4	1217	Ayutla	190.62		4	1330	Santiago Chimaltenango	85.0521																	408	San Miguel Pochuta	103.146
	5	1101	Retalhuleu	322.634		5	1005	San José El Ídolo	422.026		5	1021	San José La Máquina	193.407		5	506	Tiquisate	352.952		5	506	Tiquisate	187.528		5	2106	Monjas	80.0854																	1218	Ocós	96.7118
	6	1005	San José El Ídolo	303.564		6	1011	San Miguel Panán	414.446		6	1005	San José El Ídolo	190.985		6	1005	San José el Ídolo	330.737		6	1002	Cuyotenango	172.06		6	2211	Comapa	77.2151																	503	La Democracia	80.6307
	7	1217	Ayutla	280.709		7	0506	Tiquisate	408.12		7	0608	Chiquimulilla	187.177		7	1217	Ayutla	302.22		7	1107	Champerico	167.135		7	2215	Pasaco	76.9625																	1407	Patzité	76.746
	8	1011	San Miguel Panán	271.318		8	1106	San Andrés Villa Seca	382.932		8	0408	Pochuta	180.18		8	1011	San Miguel Panán	290.125		8	2215	Pasaco	132.959		8	611	Guazacapán	75.8725																	1229	San Lorenzo	70.5841
	9	1106	San Andrés Villa Seca	240.485		9	1006	Santo Domingo Suchitepéquez	367.985		9	1101	Retalhuleu	156.508		9	1106	San Andrés Villa Seca	258.584		9	1005	San José el Ídolo	131.989		9	2202	El Progreso	73.3676																	2207	Atescatempa	64.3846
	10	1006	Santo Domingo Suchitepéquez	236.457		10	1217	Ayutla	350.156		10	0902	Salcajá	156.449		10	1006	Santo Domingo Suchitepéquez	256.128		10	2214	Moyuta	130.432		10	1217	Ayutla	67.1305																	902	Salcajá	60.8211
	11	1107	Champerico	231.601		11	1107	Champerico	322.601		11	0711	Santa Catarina Palopó	150.451		11	1107	Champerico	254.045		11	1106	San Andrés Villa Seca	130.195		11	506	Tiquisate	65.0645																	1330	Santiago Chimaltenango	58.9391
	12	0507	La Gomera	225.003		12	0507	La Gomera	314.987		12	2214	Moyuta	147.406		12	507	La Gomera	243.163		12	1006	Santo Domingo Suchitepéquez	129.321		12	101	Guatemala	64.4502																	104	San José del Golfo	56.243
	13	2214	Moyuta	208.642		13	2214	Moyuta	272.788		13	1107	Champerico	143.747		13	2214	Moyuta	230.562		13	1011	San Miguel Panán	114.273		13	2104	San Manuel Chaparrón	64.1231																	702	San José Chacayá	55.8036
	14	0608	Chiquimulilla	204.739		14	1103	Santa Cruz Muluá	238.308		14	0702	San José Chacayá	141.643		14	608	Chiquimulilla	228.197		14	507	La Gomera	104.441		14	1407	Patzité	63.4518																	915	Huitán	55.2384
	15	1016	San Juan Bautista	166.113		15	2104	San Manuel Chaparrón	232.859		15	0504	Siquinalá	140.044		15	1016	San Juan Bautista	177.985		15	408	San Miguel Pochuta	100.071		15	1002	Cuyotenango	60.922																	715	San Pablo La Laguna	53.8938
	16	0513	Nueva Concepción	159.102		16	1016	San Juan Bautista	232.618		16	0607	San Juan Tecuaco	139.387		16	513	Nueva Concepción	173.673		16	2104	San Manuel Chaparrón	99.4036		16	708	Concepción	57.4713																	1322	Concepción Huista	52.5624
	17	0503	La Democracia	156.406		17	0608	Chiquimulilla	222.81		17	0513	Nueva Concepción	138.002		17	503	La Democracia	170.519		17	608	Chiquimulilla	93.9555		17	2212	Jalpatagua	57.2597																	1309	San Ildefonso Ixtahuacán	49.6141
	18	0510	Iztapa	152.655		18	0505	Masagua	207.039		18	1002	Cuyotenango	134.739		18	101	Guatemala	165.856		18	1330	Santiago Chimaltenango	91.7431		18	1309	San Ildefonso Ixtahuacán	54.5714																	1011	San Miguel Panán	46.4684
	19	0505	Masagua	150.034		19	2215	Pasaco	207.039		19	0507	La Gomera	133.776		19	2215	Pasaco	165.205		19	2202	El Progreso	90.8816		19	1107	Champerico	53.6913																	206	Sansare	45.1671
	20	0502	Santa Lucía Cotzumalguapa	148.076		20	0503	La Democracia	200.157		20	1011	San Miguel Panán	133.257		20	510	Iztapa	164.813		20	1014	Patulul	90.212		20	902	Salcajá	53.6265																	1002	Cuyotenango	43.7418
	21	0408	Pochuta	147.895		21	1014	Patulul	197.258		21	0101	Guatemala	131.216		21	408	San Miguel Pochuta	163.419		21	1222	Pajapita	90.0242		21	911	Concepción Chiquirichapa	53.1067																	611	Guazacapán	43.5303
	22	2215	Pasaco	146.826		22	1020	Río Bravo	196.721		22	2202	El Progreso	128.041		22	505	Masagua	162.299		22	101	Guatemala	89.1428		22	1327	Aguacatán	51.4801																	1005	San José el Ídolo	43.4877
	23	0101	Guatemala	145.442		23	0502	Santa Lucía Cotzumalguapa	188.418		23	0601	Cuilapa	124.79		23	502	Santa Lucía Cotzumalguapa	160.745		23	2106	Monjas	88.698		23	2103	San Luis Jilotepeque	51.2926																	507	La Gomera	43.4405
	24	0611	Guazacapán	143.198		24	0513	Nueva Concepción	180.792		24	2106	Monjas	118.79		24	611	Guazacapán	157.922		24	1907	Cabañas	84.3249		24	907	Cajolá	50.025																	909	San Juan Ostuncalco	42.5731
	25	1103	Santa Cruz Muluá	140.273		25	1015	Santa Bárbara	172.699		25	2213	Conguaco	118.313		25	1103	Santa Cruz Muluá	152.256		25	503	La Democracia	80.2396		25	301	Antigua Guatemala	49.807																	1220	El Quetzal	41.2456
	26	1014	Patulul	137.65		26	0611	Guazacapán	171.05		26	1309	Ixtahuacán	117.698		26	1014	Patulul	148.94		26	1213	El Tumbador	75.9579		26	710	Panajachel	49.6032																	1703	San Benito	41.0584
	27	1216	Catarina	133.271		27	1216	Catarina	162.349		27	1903	Río Hondo	116.959		27	1216	Catarina	147.514		27	1216	Catarina	75.6716		27	709	San Andrés Semetabaj	49.2045																	502	Santa Lucía Cotzumalguapa	40.9909
	28	0902	Salcajá	128.641		28	1001	Mazatenango	162.049		28	1805	Los Amates	116.91		28	902	Salcajá	144.308		28	1001	Mazatenango	75.4271		28	2210	Zapotitlán	49.0436																	906	Cabricán	40.7042
	29	0607	San Juan Tecuaco	128.433		29	0101	Guatemala	161.16		29	0611	Guazacapán	115.777		29	607	San Juan Tecuaco	140.404		29	1414	San Andrés Sajcabajá	74.3237		29	802	San Cristóbal Totonicapán	47.7653																	922	Flores Costa Cuca	40.638
	30	1020	Río Bravo	126.784		30	1222	Pajapita	151.257		30	0302	Jocotenango	115.679		30	2202	El Progreso	138.391		30	611	Guazacapán	74.2892		30	415	Zaragoza	46.9263																	719	Santiago Atitlán	40.166
	31	1001	Mazatenango	123.981		31	0410	Santa Cruz Balanyá	150.732		31	1017	Santo Tomás La Unión	114.886		31	2104	San Manuel Chaparrón	138.255		31	709	San Andrés Semetabaj	74.1771		31	2214	Moyuta	44.6453																	2005	Camotán	40.1213
	32	2202	El Progreso	122.095		32	0921	Génova	144.597		32	0501	Escuintla	114.179		32	1001	Mazatenango	137.078		32	1020	Río Bravo	74.1225		32	208	San Antonio La Paz	44.608																	1902	Estanzuela	38.2482
	33	2106	Monjas	120.64		33	0104	San José del Golfo	143.143		33	0709	San Andrés Semetabaj	113.83		33	1020	Río Bravo	136.681		33	1328	San Rafael Petzal	73.6145		33	1303	Malacatancito	44.5385																	1611	San Agustín Lanquín	38.0373
	34	2104	San Manuel Chaparrón	120.236		34	2212	Jalpatagua	141.975		34	1310	Santa Bárbara	113.327		34	2106	Monjas	134.299		34	802	San Cristóbal Totonicapán	73.3753		34	1005	San José el Ídolo	41.8936																	2106	Monjas	37.4981
	35	1222	Pajapita	119.678		35	0913	Almolonga	139.237		35	0503	La Democracia	112.788		35	1222	Pajapita	129.864		35	2211	Comapa	71.9724		35	607	San Juan Tecuaco	41.58																	1314	San Rafael La Independencia	37.4392
	36	0501	Escuintla	117.713		36	1012	San Gabriel	138.812		36	1213	El Tumbador	111.997		36	501	Escuintla	129.174		36	2212	Jalpatagua	70.9126		36	1316	San Juan Atitán	41.5584																	1311	La Libertad	36.9413
	37	1015	Santa Bárbara	117.665		37	0715	San Pablo La Laguna	137.438		37	1303	Malacatancito	111.857		37	1015	Santa Bárbara	127.504		37	1215	Malacatán	70.6427		37	914	Cantel	41.2128																	1006	Santo Domingo Suchitepéquez	36.8092
	38	0504	Siquinalá	117.555		38	1414	San Andrés Sajcabajá	136.031		38	1006	Santo Domingo Suchitepéquez	110.916		38	504	Siquinalá	126.951		38	505	Masagua	70.1622		38	403	San Martín Jilotepeque	40.5762																	2211	Comapa	35.7654
	39	0508	Guanagazapa	112.796		39	1108	Nuevo San Carlos	133.655		39	0606	Oratorio	110.602		39	1903	Río Hondo	126.084		39	614	Nueva Santa Rosa	69.9178		39	601	Cuilapa	40.1284																	1203	San Antonio Sacatepéquez	35.6633
	40	1414	San Andrés Sajcabajá	112.085		40	0301	Antigua Guatemala	129.447		40	0414	Parramos	108.643		40	508	Guanagazapa	122.067		40	913	Almolonga	68.6106		40	313	San Miguel Dueñas	39.2157																	1605	Tamahú	35.482
	41	1903	Río Hondo	111.972		41	1105	San Felipe	126.904		41	0604	Casillas	108.25		41	1414	San Andrés Sajcabajá	122.02		41	1316	San Juan Atitán	68.3824		41	1101	Retalhuleu	39.1972																	1705	La Libertad	35.3607
	42	0715	San Pablo La Laguna	109.604		42	0315	San Antonio Aguas Calientes	126.651		42	2010	San Jacinto	108.091		42	301	Antigua Guatemala	120.91		42	301	Antigua Guatemala	67.0965		42	614	Nueva Santa Rosa	38.9813																	807	Santa Lucía la Reforma	34.4986
	43	0301	Antigua Guatemala	106.397		43	0614	Nueva Santa Rosa	124.568		43	0502	Santa Lucía Cotzumalguapa	107.923		43	715	San Pablo La Laguna	118.818		43	601	Cuilapa	66.5356		43	913	Almolonga	38.059																	1205	San Miguel Ixtahuacán	34.4986
	44	0601	Cuilapa	106.386		44	1109	El Asintal	123.311		44	0313	San Miguel Dueñas	107.61		44	201	Guastatoya	117.807		44	111	San Raymundo	66.3311		44	1014	Patulul	37.6769																	606	Oratorio	34.3407
	45	0410	Santa Cruz Balanyá	105.496		45	0508	Guanagazapa	123.229		45	0106	Chinautla	107.587		45	601	Cuilapa	116.178		45	710	Panajachel	66.3185		45	1011	San Miguel Panán	37.4042																	1708	Dolores	34.0483
	46	0201	Guastatoya	104.75		46	2106	Monjas	122.671		46	1330	Santiago Chimaltenango	106.648		46	2212	Jalpatagua	115.509		46	921	Génova	65.8566		46	1903	Río Hondo	37.0966																	901	Quetzaltenango	34.0052
	47	1303	Malacatancito	104.411		47	0920	Coatepeque	121.362		47	2207	Atescatempa	105.775		47	614	Nueva Santa Rosa	115.242		47	1309	San Ildefonso Ixtahuacán	65.5428		47	1215	Malacatán	36.5263																	1804	Morales	33.3667
	48	0614	Nueva Santa Rosa	104.241		48	0501	Escuintla	121.228		48	1216	Catarina	105.049		48	1303	Malacatancito	115.174		48	1012	San Gabriel	65.5093		48	604	Casillas	36.1206																	1712	Poptún	33.3111
	49	2212	Jalpatagua	104.051		49	0607	San Juan Tecuaco	117.647		49	0707	Santa Clara La Laguna	103.093		49	410	Santa Cruz Balanyá	113.675		49	907	Cajolá	64.9193		49	2011	Ipala	35.3482																	1208	Sibinal	33.2834
	50	2211	Comapa	102.462		50	2202	El Progreso	115.396		50	0804	San Andrés Xecul	103.064		50	913	Almolonga	112.931		50	502	Santa Lucía Cotzumalguapa	63.4552		50	112	Chuarrancho	34.9467																	101	Guatemala	33.1243
	51	0711	Santa Catarina Palopó	101.937		51	0408	Pochuta	114.943		51	0201	Guastatoya	103.052		51	2211	Comapa	111.785		51	513	Nueva Concepción	62.8856		51	1203	San Antonio Sacatepéquez	33.2742																	2209	El Adelanto	33.1236
	52	0913	Almolonga	101.755		52	2203	Santa Catarina Mita	110.734		52	0710	Panajachel	102.459		52	2203	Santa Catarina Mita	109.145		52	804	San Andrés Xecul	62.2582		52	2204	Agua Blanca	33.0469																	2208	Jerez	33.0907
	53	0907	Cajolá	100.348		53	0907	Cajolá	110.34		53	0508	Guanagazapa	102.002		53	711	Santa Catarina Palopó	109.051		53	606	Oratorio	61.212		53	921	Génova	33.036																	2010	San Jacinto	32.7279
	54	1309	Ixtahuacán	99.0456		54	1230	La Blanca	110.307		54	1016	San Juan Bautista	101.087		54	907	Cajolá	108.711		54	711	Santa Catarina Palopó	60.7718		54	1908	San Diego	32.7225																	301	Antigua Guatemala	32.7011
	55	0709	San Andrés Semetabaj	98.9195		55	0510	Iztapa	109.016		55	0114	Amatitlán	100.226		55	609	Taxisco	108.452		55	510	Iztapa	60.7083		55	201	Guastatoya	32.7189																	1326	Santa Cruz Barillas	32.2405
	56	0921	Génova	98.6746		56	1007	San Lorenzo	108.225		56	1106	San Andrés Villa Seca	99.7672		56	921	Génova	108.431		56	1009	San Pablo Jocopilas	60.6722		56	1419	Chicamán	32.3296																	1301	Huehuetenango	32.0556
	57	1310	Santa Bárbara	98.1909		57	2005	Camotán	107.883		57	1313	San Miguel Acatán	98.3422		57	1213	El Tumbador	106.989		57	403	San Martín Jilotepeque	60.2551		57	105	Palencia	32.1792																	1503	Rabinal	31.9778
	58	1407	Patzité	97.6562		58	2211	Comapa	107.561		58	1804	Morales	97.7135		58	606	Oratorio	106.378		58	714	Santa Cruz La Laguna	59.7967		58	1319	Colotenango	32.144																	1315	Todos Santos Cuchumatán	31.9616
	59	0106	Chinautla	97.6018		59	1903	Río Hondo	106.599		59	2211	Comapa	97.5491		59	709	San Andrés Semetabaj	106.279		59	1108	Nuevo San Carlos	59.3101		59	307	San Bartolomé Milpas Altas	31.1721																	510	Iztapa	31.8471
	60	0609	Taxisco	97.1654		60	0201	Guastatoya	106.505		60	0612	Santa Cruz Naranjo	97.2526		60	604	Casillas	105.923		60	1310	Santa Bárbara	58.9664		60	922	Flores Costa Cuca	31.0334																	505	Masagua	31.8428
	61	1805	Los Amates	96.8579		61	1102	San Sebastián	105.97		61	0316	Santa Catarina Barahona	97.229		61	106	Chinautla	105.688		61	2207	Atescatempa	58.8972		61	1216	Catarina	30.8214																	1101	Retalhuleu	31.6986
	62	1213	El Tumbador	96.8578		62	0714	Santa Cruz La Laguna	105.263		62	0111	San Raimundo	96.4669		62	1805	Los Amates	105.678		62	1303	Malacatancito	58.529		62	407	Patzún	30.6455																	513	Nueva Concepción	31.5114
	63	2203	Santa Catarina Mita	96.6084		63	1314	San Rafael La Independencia	104.043		63	0105	Palencia	96.2464		63	2207	Atescatempa	105.257		63	2103	San Luis Jilotepeque	58.3554		63	1012	San Gabriel	30.4044																	1603	San Cristóbal Verapaz	31.0302
	64	2005	Camotán	96.1915		64	1407	Patzité	104.022		64	1909	La Unión	95.4198		64	1309	San Ildefonso Ixtahuacán	104.857		64	1327	Aguacatán	57.7846		64	1106	San Andrés Villa Seca	29.9953																	1308	San Pedro Soloma	30.744
	65	0606	Oratorio	96.177		65	1215	Malacatán	103.59		65	2217	Quesada	95.3537		65	1310	Santa Bárbara	104.692		65	501	Escuintla	57.585		65	1901	Zacapa	29.6774																	919	El Palmar	30.6866
	66	0604	Casillas	96.1693		66	0609	Taxisco	99.6876		66	1316	San Juan Atitán	95.0029		66	1407	Patzité	104.203		66	1109	El Asintal	57.1256		66	612	Santa Cruz Naranjo	29.6736																	1213	El Tumbador	30.5701
	67	1330	Santiago Chimaltenango	95.1746		67	0902	Salcajá	97.7517		67	0609	Taxisco	94.601		67	111	San Raymundo	103.691		67	315	San Antonio Aguas Calientes	56.3889		67	2207	Atescatempa	29.274																	313	San Miguel Dueñas	30.5437
	68	0111	San Raimundo	94.9217		68	1303	Malacatancito	96.5562		68	0907	Cajolá	92.98		68	920	Coatepeque	102.125		68	609	Taxisco	56.299		68	1213	El Tumbador	29.1772																	1313	San Miguel Acatán	30.5312
	69	1012	San Gabriel	94.8124		69	0504	Siquinalá	95.2959		69	1901	Zacapa	92.8802		69	1330	Santiago Chimaltenango	102.114		69	1903	Río Hondo	55.5796		69	1605	Tamahú	28.6917																	205	El Jícaro	30.3905
	70	0920	Coatepeque	92.9659		70	0802	San Cristóbal Totonicapán	95.1928		70	0505	Masagua	92.83		70	2005	Camotán	102.085		70	604	Casillas	55.3877		70	2002	San José La Arada	28.5307																	1209	Tajumulco	30.1644
	71	1804	Morales	92.6655		71	0708	Concepción	94.6074		71	1407	Patzité	92.0245		71	1012	San Gabriel	102.041		71	2210	Zapotitlán	55.2105		71	414	Parramos	27.9096																	1707	Santa Ana	30.1508
	72	1215	Malacatán	92.6564		72	2011	Ipala	93.5804		72	1414	San Andrés Sajcabajá	90.7784		72	1804	Morales	101.726		72	1015	Santa Bárbara	55.1648		72	103	San José Pinula	27.8259																	1310	Santa Bárbara	29.8842
	73	2207	Atescatempa	92.3813		73	0111	San Raimundo	93.2153		73	1222	Pajapita	89.7102		73	612	Santa Cruz Naranjo	101.037		73	1706	San Francisco	54.5044		73	918	San Francisco La Unión	27.5862																	704	Santa Lucía Utatlán	29.8122
	74	1314	San Rafael La Independencia	91.8793		74	0409	Patzicía	93.1272		74	1605	Tamahú	89.5166		74	1314	San Rafael La Independencia	101.01		74	612	Santa Cruz Naranjo	54.4578		74	606	Oratorio	27.4901																	601	Cuilapa	29.37
	75	0612	Santa Cruz Naranjo	91.5471		75	0206	Sanarate	92.4784		75	1322	Concepción Huista	89.056		75	1215	Malacatán	100.39		75	104	San José del Golfo	54.0151		75	901	Quetzaltenango	27.406																	1404	Zacualpa	28.9101
	76	1108	Nuevo San Carlos	88.462		76	0919	El Palmar	91.3563		76	0415	Zaragoza	88.8602		76	1108	Nuevo San Carlos	97.2844		76	1103	Santa Cruz Muluá	54.0005		76	2003	San Juan Ermita	26.5887																	506	Tiquisate	28.7522
	77	1316	San Juan Atitán	87.5476		77	1907	Cabañas	88.1316		77	2215	Pasaco	88.7508		77	114	Amatitlán	94.7638		77	2011	Ipala	53.8149		77	1314	San Rafael La Independencia	26.5675																	1302	Chiantla	28.7522
	78	0114	Amatitlán	87.3954		78	1212	Nuevo Progreso	87.8022		78	1001	Mazatenango	87.9662		78	1017	Santo Tomas La Unión	94.6522		78	1319	Colotenango	53.7237		78	510	Iztapa	26.4236																	103	San José Pinula	28.6437
	79	0710	Panajachel	86.224		79	0601	Cuilapa	87.7022		79	2210	Zapotitlán	87.4317		79	802	San Cristóbal Totonicapán	94.4517		79	902	Salcajá	53.6841		79	2005	Camotán	26.2596																	1706	San Francisco	28.4455
	80	0509	San José	85.9859		80	0901	Quetzaltenango	87.5718		80	1019	Pueblo Nuevo	86.4006		80	1316	San Juan Atitán	94.3658		80	102	Santa Catarina Pinula	53.323		80	2206	Yupiltepeque	26.2261																	918	San Francisco La Unión	28.2566
	81	0714	Santa Cruz La Laguna	85.9107		81	1804	Morales	87.4144		81	0509	San José	85.5649		81	710	Panajachel	93.633		81	1605	Tamahú	51.963		81	1312	La Democracia	26.0417																	1713	Las Cruces	28.0132
	82	1230	La Blanca	85.8752		82	0106	Chinautla	86.8542		82	0614	Nueva Santa Rosa	85.1381		82	703	Santa María Visitación	93.0233		82	708	Concepción	51.8762		82	114	Amatitlán	25.9735																	2007	Esquipulas	27.943
	83	0802	San Cristóbal Totonicapán	85.8274		83	0703	Santa María Visitación	86.5801		83	1327	Aguacatán	84.9806		83	509	San José	92.9512		83	603	Santa Rosa de Lima	51.5663		83	1311	La Libertad	25.9565																	1401	Santa Cruz del Quiché	27.8505
	84	1017	Santo Tomás La Unión	85.4847		84	0509	San José	86.4111		84	0102	Santa Catarina Pinula	84.8896		84	104	San José del Golfo	92.9368		84	1314	San Rafael La Independencia	50.7014		84	2107	Mataquescuintla	25.8947																	1102	San Sebastián	27.72
	85	1313	San Miguel Acatán	84.7832		85	1418	Canillá	86.1772		85	2005	Camotán	84.7158		85	1313	San Miguel Acatán	92.4214		85	2213	Conguaco	50.3626		85	1414	San Andrés Sajcabajá	25.4259																	403	San Martín Jilotepeque	27.439
	86	1322	Concepción Huista	84.589		86	0612	Santa Cruz Naranjo	85.7948		86	0301	Antigua Guatemala	84.563		86	1230	La Blanca	92.1116		86	1230	La Blanca	49.251		86	304	Sumpango	25.2685																	1221	La Reforma	27.3785
	87	1703	San Benito	84.3959		87	0801	Totonicapán	85.6129		87	1703	San Benito	84.5045		87	1322	Concepción Huista	91.4652		87	302	Jocotenango	48.9896		87	1225	San Cristóbal Cucho	24.9719																	1801	Puerto Barrios	26.7548
	88	0703	Santa María Visitación	84.3882		88	0310	Magdalena Milpas Altas	84.9473		88	1009	San Pablo Jocopilas	84.3091		88	2103	San Luis Jilotepeque	91.4537		88	311	Santa María de Jesús	48.9796		88	113	Fraijanes	24.8484																	2003	San Juan Ermita	26.7487
	89	1009	San Pablo Jocopilas	83.1987		89	1703	San Benito	84.2815		89	2203	Santa Catarina Mita	84.2133		89	1703	San Benito	90.9784		89	904	San Carlos Sija	48.5501		89	1214	San José el Rodeo	24.7954																	504	Siquinalá	26.7213
	90	0104	San José del Golfo	82.999		90	0603	Santa Rosa de Lima	84.0513		90	0401	Chimaltenango	84		90	714	Santa Cruz La Laguna	90.6125		90	607	San Juan Tecuaco	48.5437		90	1301	Huehuetenango	24.7647																	1107	Champerico	26.6383
	91	1102	San Sebastián	82.2848		91	0604	Casillas	83.1739		91	0512	San Vicente Pacaya	83.7421		91	1009	San Pablo Jocopilas	90.5556		91	116	Villa Canales	48.4804		91	909	San Juan Ostuncalco	24.7453																	412	San Pedro Yepocapa	26.4148
	92	0311	Santa María de Jesús	82.0494		92	2107	Mataquescuintla	83.1093		92	0311	Santa María de Jesús	83.3719		92	603	Santa Rosa de Lima	90.2476		92	1313	San Miguel Acatán	48.2668		92	1611	San Agustín Lanquín	24.6083																	1201	San Marcos	26.154
	93	0603	Santa Rosa de Lima	81.21		93	1104	San Martín Zapotitlán	83.0979		93	2103	San Luis Jilotepeque	83.2766		93	1907	Cabañas	89.9722		93	504	Siquinalá	48.1129		93	924	Palestina de Los Altos	24.5339																	414	Parramos	26.0146
	94	2103	San Luis Jilotepeque	81.0406		94	1009	San Pablo Jocopilas	81.984		94	0917	Colomba	83.1013		94	1102	San Sebastián	89.5389		94	905	Sibilia	48.0231		94	401	Chimaltenango	24.4326																	916	Zunil	25.9
	95	2213	Conguaco	81.0165		95	1330	Santiago Chimaltenango	81.9504		95	0703	Santa María Visitación	82.3045		95	1901	Zacapa	88.9169		95	401	Chimaltenango	47.8126		95	2213	Conguaco	24.3665																	1324	San Antonio Huista	25.6312
	96	1907	Cabañas	80.6392		96	0709	San Andrés Semetabaj	81.7795		96	1215	Malacatán	82.2004		96	302	Jocotenango	88.6201		96	201	Guastatoya	47.6594		96	107	San Pedro Ayampuc	24.2768																	710	Panajachel	25.5232
	97	0116	Villa Canales	80.4262		97	0407	Patzún	81.6037		97	1325	San Sebastián Coatán	82.1993		97	901	Quetzaltenango	88.4939		97	1229	San Lorenzo	46.8999		97	609	Taxisco	23.9732																	2215	Pasaco	25.1826
	98	0901	Quetzaltenango	79.6874		98	1213	El Tumbador	81.5476		98	0715	San Pablo La Laguna	81.9448		98	311	Santa María de Jesús	88.231		98	914	Cantel	46.8617		98	804	San Andrés Xecul	23.9254																	1406	Santo Tomás Chichicastenango	25.1426
	99	1901	Zacapa	79.4386		99	1310	Santa Bárbara	81.4536		99	0116	Villa Canales	81.8083		99	315	San Antonio Aguas Calientes	87.7963		99	1208	Sibinal	46.5044		99	1009	San Pablo Jocopilas	23.753																	910	San Mateo	25.0815
	100	0102	Santa Catarina Pinula	79.4222		100	0606	Oratorio	81.3273		100	1314	San Rafael La Independencia	80.8516		100	102	Santa Catarina Pinula	87.5884		100	922	Flores Costa Cuca	46.3661		100	1411	San Juan Cotzal	23.4824																	307	San Bartolomé Milpas Altas	25.0564
	101	0315	San Antonio Aguas Calientes	79.3161		101	0108	Mixco	80.9552		101	0719	Santiago Atitlán	79.8047		101	116	Villa Canales	86.7375		101	407	Patzún	46.0897		101	404	San Juan Comalapa	23.4357																	1507	San Jerónimo	24.9439
	102	0313	San Miguel Dueñas	78.765		102	0311	Santa María de Jesús	80.7682		102	2206	Yupiltepeque	79.7539		102	2213	Conguaco	86.6117		102	103	San José Pinula	46.0335		102	410	Santa Cruz Balanyá	23.3209																	1018	Zunilito	24.8509
	103	0302	Jocotenango	78.4966		103	0404	Comalapa	80.4573		103	1801	Puerto Barrios	79.6906		103	313	San Miguel Dueñas	85.8516		103	415	Zaragoza	45.8716		103	502	Santa Lucía Cotzumalguapa	23.0217																	612	Santa Cruz Naranjo	24.6731
	104	1706	San Francisco	78.0691		104	1228	Río Blanco	80.032		104	0603	Santa Rosa de Lima	78.5546		104	1105	San Felipe	85.0112		104	1408	San Antonio Ilotenango	45.8379		104	1909	La Unión	22.6053																	911	Concepción Chiquirichapa	24.3576
	105	0115	Villa Nueva	77.9279		105	0115	Villa Nueva	79.9372		105	1014	Patulul	78.4122		105	115	Villa Nueva	84.7704		105	2002	San José La Arada	45.8085		105	1708	Dolores	22.5768																	2104	San Manuel Chaparrón	24.3072
	106	1105	San Felipe	77.7223		106	0117	Petapa	79.8121		106	1706	San Francisco	78.4006		106	1327	Aguacatán	84.2647		106	508	Guanagazapa	45.7526		106	608	Chiquimulilla	22.4477																	808	San Bartolo Aguas Calientes	24.1488
	107	1327	Aguacatán	76.6021		107	1322	Concepción Huista	79.4642		107	0203	San Agustín Acasaguastlán	78.2439		107	1706	San Francisco	83.7872		107	1105	San Felipe	45.6089		107	801	Totonicapán	22.2557																	1402	Chiché	24.1313
	108	0708	Concepción	75.7461		108	1309	Ixtahuacán	79.1287		108	0802	San Cristóbal Totonicapán	77.6759		108	117	San Miguel Petapa	81.5302		108	1016	San Juan Bautista	45.5443		108	1001	Mazatenango	21.9773																	1421	Pachalum	24.1255
	109	0414	Parramos	75.358		109	0116	Villa Canales	78.9806		109	0914	Cantel	77.075		109	1007	San Lorenzo	81.2216		109	1203	San Antonio Sacatepéquez	45.3016		109	919	El Palmar	21.9571																	1306	San Pedro Necta	23.4316
	110	0117	Petapa	75.3062		110	1316	San Juan Atitán	78.7224		110	0107	San Pedro Ayampuc	76.5875		110	107	San Pedro Ayampuc	81.1718		110	901	Quetzaltenango	45.2931		110	1408	San Antonio Ilotenango	21.8293																	917	Colomba Costa Cuca	23.4039
	111	1007	San Lorenzo	75.2899		111	2103	San Luis Jilotepeque	78.4656		111	0115	Villa Nueva	76.0608		111	414	Parramos	80.7863		111	909	San Juan Ostuncalco	44.9576		111	2008	Concepción Las Minas	21.8198																	1013	Chicacao	23.2892
	112	0107	San Pedro Ayampuc	75.0738		112	0403	San Martín Jilotepeque	78.3494		112	0103	San José Pinula	75.2738		112	1109	El Asintal	80.6885		112	512	San Vicente Pacaya	44.8096		112	1230	La Blanca	21.7454																	1212	Nuevo Progreso	23.2702
	113	0702	San José Chacayá	73.7463		113	2207	Atescatempa	78.2298		113	1229	San Lorenzo	73.692		113	1801	Puerto Barrios	80.0649		113	107	San Pedro Ayampuc	44.484		113	1610	San Juan Chamelco	21.5695																	201	Guastatoya	23.254
	114	0105	Palencia	73.2673		114	1220	El Quetzal	77.9626		114	1907	Cabañas	73.1743		114	708	Concepción	79.9233		114	911	Concepción Chiquirichapa	44.451		114	2217	Quesada	21.2766																	1604	Tactic	23.1094
	115	0401	Chimaltenango	73.2072		115	1706	San Francisco	77.7403		115	0307	San Bartolomé Milpas Altas	73.0994		115	702	San José Chacayá	79.5334		115	1322	Concepción Huista	44.3965		115	501	Escuintla	21.245																	1901	Zacapa	23.0293
	116	1109	El Asintal	73.2064		116	0306	Santiago Sacatepéquez	76.8962		116	2216	San José Acatempa	72.9395		116	105	Palencia	79.132		116	106	Chinautla	43.482		116	1306	San Pedro Necta	21.0106																	914	Cantel	22.7998
	117	1801	Puerto Barrios	72.5697		117	0911	Concepción Chiquirichapa	76.5501		117	0901	Quetzaltenango	72.5842		117	401	Chimaltenango	78.8433		117	1901	Zacapa	43.3548		117	202	Morazán	20.9336																	614	Nueva Santa Rosa	22.7505
	118	1328	San Rafael Petzal	70.9786		118	1805	Los Amates	76.3587		118	0511	Palín	71.4031		118	2217	Quesada	78.4045		118	920	Coatepeque	42.9374		118	1501	Salamá	20.8739																	1501	Salamá	22.6625
	119	1019	Pueblo Nuevo	70.7026		119	0610	Santa María Ixhuatán	76.2518		119	0117	Petapa	71.1298		119	1019	Pueblo Nuevo	77.101		119	1102	San Sebastián	42.4665		119	1302	Chiantla	20.7823																	1415	San Miguel Uspantán	22.6296
	120	2217	Quesada	70.4535		120	0114	Amatitlán	73.8838		120	1311	La Libertad	70.5894		120	206	Sansare	77.0614		120	602	Barberena	42.1008		120	102	Santa Catarina Pinula	20.6405																	1204	Comitancillo	22.5723
	121	0804	San Andrés Xecul	70.4121		121	1301	Huehuetenango	73.5413		121	1705	La Libertad	70.5338		121	2011	Ipala	76.2854		121	1909	La Unión	42.005		121	2006	Olopa	20.5959																	913	Almolonga	22.4391
	122	2107	Mataquescuintla	69.2984		122	0107	San Pedro Ayampuc	73.4831		122	0704	Santa Lucía Utatlán	70.466		122	1328	San Rafael Petzal	76.2195		122	105	Palencia	41.4279		122	903	San Juan Olintepeque	20.503																	1606	San Miguel Tucurú	22.4215
	123	0719	Santiago Atitlán	69.2504		123	0102	Santa Catarina Pinula	73.3484		123	0602	Barberena	70.2858		123	719	Santiago Atitlán	75.5346		123	117	San Miguel Petapa	41.4016		123	409	Patzicía	20.4555																	1217	Ayutla	22.1902
	124	1319	Colotenango	68.8982		124	1328	San Rafael Petzal	73.3407		124	0913	Almolonga	70.2412		124	1301	Huehuetenango	75.1894		124	310	Magdalena Milpas Altas	41.3095		124	1201	San Marcos	20.405																	410	Santa Cruz Balanyá	22.1779
	125	1301	Huehuetenango	68.7501		125	1403	Chinique	73.3272		125	1203	San Antonio Sacatepéquez	70.014		125	804	San Andrés Xecul	75.1731		125	2203	Santa Catarina Mita	41.0359		125	116	Villa Canales	20.3883																	2214	Moyuta	22.1239
	126	0919	El Palmar	68.653		126	2205	Asunción Mita	73.3138		126	1608	Senahú	69.6303		126	108	Mixco	75.1429		126	1311	La Libertad	40.8856		126	1222	Pajapita	20.3645																	707	Santa Clara La Laguna	22.0264
	127	1909	La Unión	68.5095		127	1319	Colotenango	72.3415		127	0918	San Francisco La Unión	68.9972		127	2107	Mataquescuintla	75.0304		127	1503	Rabinal	40.5515		127	503	La Democracia	20.1005																	802	San Cristóbal Totonicapán	22.0192
	128	0206	Sanarate	68.4203		128	1010	San Antonio Suchitepéquez	71.7728		128	1328	San Rafael Petzal	68.764		128	919	El Palmar	74.912		128	203	San Agustín Acasaguastlán	40.2037		128	920	Coatepeque	19.9778																	1307	Jacaltenango	21.9154
	129	0403	San Martín Jilotepeque	68.0559		129	1211	San Rafael Pie de la Cuesta	71.6332		129	0905	Sibilia	68.0118		129	403	San Martín Jilotepeque	74.2909		129	1804	Morales	39.9541		129	1803	El Estor	19.9735																	1331	Santa Ana Huista	21.7391
	130	0310	Magdalena Milpas Altas	67.4764		130	0904	San Carlos Sija	70.3185		130	2212	Jalpatagua	67.8196		130	613	Pueblo Nuevo Viñas	73.5931		130	313	San Miguel Dueñas	39.3314		130	1313	San Miguel Acatán	19.9203																	1413	Santa María Nebaj	21.6792
	131	0108	Mixco	66.9854		131	1401	Santa Cruz del Quiché	69.9526		131	0714	Santa Cruz La Laguna	67.3401		131	2205	Asunción Mita	73.4945		131	2209	El Adelanto	39.2542		131	504	Siquinalá	19.9183																	803	San Francisco El Alto	21.6107
	132	2011	Ipala	66.9254		132	1313	San Miguel Acatán	69.8107		132	1905	Teculután	66.6741		132	1212	Nuevo Progreso	73.443		132	2005	Camotán	39.1615		132	206	Sansare	19.8531																	920	Coatepeque	21.6063
	133	0613	Pueblo Nuevo Viñas	66.5909		133	0613	Pueblo Nuevo Viñas	69.3802		133	1708	Dolores	66.6469		133	1319	Colotenango	73.4417		133	2205	Asunción Mita	38.9311		133	705	Nahualá	19.8475																	1216	Catarina	21.2194
	134	1212	Nuevo Progreso	66.5181		134	0710	Panajachel	68.7853		134	2009	Quezaltepeque	66.4673		134	1909	La Unión	73.2321		134	719	Santiago Atitlán	38.9291		134	1402	Chiché	19.7187																	1602	Santa Cruz Verapaz	21.1879
	135	0914	Cantel	66.442		135	0303	Pastores	68.7679		135	1408	San Antonio Ilotenango	66.3717		135	2210	Zapotitlán	73.0016		135	108	Mixco	38.8969		135	1502	San Miguel Chicaj	19.2616																	1328	San Rafael Petzal	21.0571
	136	1408	San Antonio Ilotenango	66.4322		136	2201	Jutiapa	67.5524		136	0920	Coatepeque	66.2642		136	310	Magdalena Milpas Altas	72.9927		136	801	Totonicapán	38.8437		136	916	Zunil	19.2308																	1608	Senahú	20.8561
	137	0409	Patzicía	66.2511		137	0903	Olintepeque	67.2207		137	1319	Colotenango	65.7678		137	914	Cantel	71.9517		137	1407	Patzité	38.5728		137	1802	Livingston	19.1074																	1504	Cubulco	20.6245
	138	1104	San Martín Zapotitlán	66.2087		138	1327	Aguacatán	66.5425		138	0717	San Juan La Laguna	65.3702		138	801	Totonicapán	71.8923		138	114	Amatitlán	38.5567		138	305	Santo Domingo Xenacoj	19.0078																	1701	Flores	20.5402
	139	2210	Zapotitlán	65.7462		139	1408	San Antonio Ilotenango	66.5004		139	0202	Morazán	64.9773		139	1104	San Martín Zapotitlán	71.7296		139	1801	Puerto Barrios	38.3808		139	2101	Jalapa	18.9334																	1613	Chisec	20.4189
	140	0801	Totonicapán	64.4528		140	1503	Rabinal	66.357		140	0207	Sansare	64.4522		140	409	Patzicía	71.5843		140	410	Santa Cruz Balanyá	38.2897		140	513	Nueva Concepción	18.8182																	501	Escuintla	19.6916
	141	2205	Asunción Mita	64.1862		141	0922	Flores Costa Cuca	65.5615		141	1301	Huehuetenango	64.4465		141	904	San Carlos Sija	71.4769		141	115	Villa Nueva	38.1619		141	1104	San Martín Zapotitlán	18.5151																	1222	Pajapita	19.6078
	142	1211	San Rafael Pie de la Cuesta	64.1811		142	1801	Puerto Barrios	65.1148		142	0613	Pueblo Nuevo Viñas	63.7095		142	1211	San Rafael Pie de la Cuesta	71.1238		142	306	Santiago Sacatepéquez	37.9107		142	115	Villa Nueva	18.3845																	706	Santa Catarina Ixtahuacán	19.4379
	143	0307	San Bartolomé Milpas Altas	63.9713		143	1901	Zacapa	65.0663		143	0304	Sumpango	63.62		143	1503	Rabinal	70.8331		143	919	El Palmar	37.8342		143	108	Mixco	18.3348																	2004	Jocotán	18.9193
	144	0103	San José Pinula	63.8746		144	2208	Jerez	64.3294		144	0305	Santo Domingo Xenacoj	62.4317		144	1408	San Antonio Ilotenango	70.6978		144	1406	Santo Tomás Chichicastenango	37.8237		144	917	Colomba Costa Cuca	18.2907																	1904	Gualán	18.8138
	145	1220	El Quetzal	63.7999		145	1208	Sibinal	63.7024		145	1331	Santa Ana Huista	62.1504		145	1220	El Quetzal	70.6215		145	2003	San Juan Ermita	37.7444		145	2201	Jutiapa	18.1381																	1417	San Bartolomé Jocotenango	18.6463
	146	0404	Comalapa	63.7899		146	0112	Chuarrancho	63.2311		146	0410	Santa Cruz Balanyá	62.0476		146	911	Concepción Chiquirichapa	69.8723		146	1301	Huehuetenango	37.1961		146	1805	Los Amates	17.7658																	1802	Livingston	18.5701
	147	1503	Rabinal	63.7302		147	1225	San Cristóbal Cucho	62.901		147	1230	La Blanca	61.6143		147	307	San Bartolomé Milpas Altas	69.4541		147	2009	Quezaltepeque	36.8528		147	906	Cabricán	17.7399																	1019	Pueblo Nuevo	18.4162
	148	0407	Patzún	63.5302		148	0205	El Jícaro	61.7856		148	1015	Santa Bárbara	61.4062		148	917	Colomba Costa Cuca	69.3914		148	705	Nahualá	36.6651		148	1219	San Pablo	17.4277																	1001	Mazatenango	18.3332
	149	0602	Barberena	63.491		149	0401	Chimaltenango	61.7218		149	1503	Rabinal	61.3034		149	404	San Juan Comalapa	69.2706		149	917	Colomba Costa Cuca	36.6367		149	1328	San Rafael Petzal	17.4004																	2008	Concepción Las Minas	18.2349
	150	0911	Concepción Chiquirichapa	63.4298		150	1324	San Antonio Huista	61.6067		150	2209	El Adelanto	61.1995		150	203	San Agustín Acasaguastlán	68.9508		150	1402	Chiché	36.2889		150	406	Tecpán Guatemala	17.3325																	102	Santa Catarina Pinula	18.1818
	151	0203	San Agustín Acasaguastlán	63.3672		151	1226	Sipacapa	60.9818		151	1306	San Pedro Necta	60.426		151	602	Barberena	68.8423		151	1502	San Miguel Chicaj	36.135		151	1220	El Quetzal	17.328																	805	Momostenango	18.1661
	152	0917	Colomba	63.0994		152	1505	Granados	60.7533		152	1102	San Sebastián	59.952		152	103	San José Pinula	68.698		152	2206	Yupiltepeque	36.062		152	1613	Chisec	17.2611																	2006	Olopa	17.8955
	153	0904	San Carlos Sija	62.8639		153	1013	Chicacao	59.7629		153	0713	San Lucas Tolimán	59.8046		153	407	Patzún	68.5071		153	314	San Juan Alotenango	35.6379		153	605	San Rafael Las Flores	17.1733																	806	Santa María Chiquimula	17.796
	154	0903	Olintepeque	62.7496		154	0909	Ostuncalco	59.6379		154	1902	Estanzuela	59.5474		154	1905	Teculután	68.3867		154	404	San Juan Comalapa	35.4314		154	1415	San Miguel Uspantán	16.9024																	610	Santa María Ixhuatán	17.7274
	155	1905	Teculután	62.4929		155	0803	San Francisco El Alto	59.021		155	0403	San Martín Jilotepeque	58.9623		155	903	San Juan Olintepeque	67.9579		155	2008	Concepción Las Minas	35.2568		155	1310	Santa Bárbara	16.5417																	602	Barberena	17.7073
	156	0511	Palín	62.241		156	0719	Santiago Atitlán	58.3232		156	0903	Olintepeque	58.8361		156	207	Sanarate	67.7794		156	2107	Mataquescuintla	35.1494		156	1326	Santa Cruz Barillas	16.5004																	1227	Esquipulas Palo Gordo	17.4429
	157	1325	San Sebastián Coatán	62.1861		157	1905	Teculután	58.1193		157	2204	Agua Blanca	58.5274		157	704	Santa Lucía Utatlán	67.4939		157	1221	La Reforma	34.9284		157	1703	San Benito	16.0009																	1601	Cobán	17.4409
	158	0704	Santa Lucía Utatlán	61.0787		158	1406	Chichicastenango	58.0469		158	1332	Unión Cantinil	58.4317		158	1325	San Sebastián Coatán	67.4799		158	1705	La Libertad	34.2455		158	807	Santa Lucía la Reforma	15.9337																	605	San Rafael Las Flores	17.3943
	159	1229	San Lorenzo	60.9524		159	0207	Sansare	57.0717		159	0708	Concepción	58.309		159	1229	San Lorenzo	66.8393		159	1608	Senahú	33.9986		159	1229	San Lorenzo	15.868																	105	Palencia	17.3225
	160	0207	Sansare	60.8458		160	1221	La Reforma	56.6123		160	0314	Alotenango	57.7034		160	922	Flores Costa Cuca	66.6325		160	803	San Francisco El Alto	33.8238		160	904	San Carlos Sija	15.6924																	613	Pueblo Nuevo Viñas	17.2503
	161	0922	Flores Costa Cuca	60.1017		161	1908	San Diego	56.5611		161	1020	Río Bravo	57.6327		161	511	Palín	66.4721		161	1611	San Agustín Lanquín	33.7252		161	1617	Raxruhá	15.4313																	907	Cajolá	17.2354
	162	0512	San Vicente Pacaya	59.8623		162	1502	San Miguel Chicaj	56.4865		162	0412	Yepocapa	57.5341		162	512	San Vicente Pacaya	65.4151		162	1415	San Miguel Uspantán	33.6301		162	1020	Río Bravo	15.3046																	1017	Santo Tomas La Unión	17.188
	163	1708	Dolores	59.4354		163	0602	Barberena	56.342		163	1211	San Rafael Pie de la Cuesta	57.0581		163	2204	Agua Blanca	64.2261		163	715	San Pablo La Laguna	33.557		163	1714	El Chal	15.1172																	801	Totonicapán	17.0597
	164	0415	Zaragoza	58.2799		164	2001	Chiquimula	56.2852		164	1201	San Marcos	56.4357		164	1708	Dolores	63.908		164	1703	San Benito	33.2143		164	1204	Comitancillo	15.0507																	717	San Juan La Laguna	17.059
	165	1608	Senahú	57.625		165	1214	El Rodeo	56.281		165	0921	Génova	56.364		165	1203	San Antonio Sacatepéquez	63.1168		165	409	Patzicía	33.1053		165	713	San Lucas Tolimán	15.0139																	202	Morazán	17.0068
	166	1203	San Antonio Sacatepéquez	57.5916		166	0914	Cantel	56.1193		166	0904	San Carlos Sija	56.2395		166	415	Zaragoza	63.1057		166	2201	Jutiapa	32.8576		166	1006	Santo Domingo Suchitepéquez	14.9805																	314	San Juan Alotenango	17.0039
	167	1401	Santa Cruz del Quiché	57.4867		167	1410	Cunén	54.6964		167	1410	Cunén	56.2219		167	1208	Sibinal	62.5304		167	304	Sumpango	32.7418		167	805	Momostenango	14.9731																	903	San Juan Olintepeque	16.91
	168	1208	Sibinal	57.2046		168	1019	Pueblo Nuevo	54.2692		168	2107	Mataquescuintla	56.0931		168	1401	Santa Cruz del Quiché	62.5269		168	1219	San Pablo	32.5651		168	1420	Playa Grande Ixcán	14.9137																	1709	San Luis	16.6517
	169	0909	Ostuncalco	55.9543		169	1617	Raxruhá	54.1272		169	1501	Salamá	55.8347		169	1221	La Reforma	62.1311		169	1201	San Marcos	32.471		169	712	San Antonio Palopó	14.8965																	2103	San Luis Jilotepeque	16.5003
	170	1221	La Reforma	55.8098		170	0307	San Bartolomé Milpas Altas	53.8793		170	1315	Todos Santos Cuchumatán	55.8243		170	2010	San Jacinto	61.5168		170	1419	Chicamán	32.4187		170	1416	Sacapulas	14.5975																	1609	San Pedro Carchá	16.4006
	171	2001	Chiquimula	55.6029		171	1017	Santo Tomás La Unión	53.5236		171	2205	Asunción Mita	55.7569		171	2001	Chiquimula	61.1977		171	1501	Salamá	32.4124		171	1406	Santo Tomás Chichicastenango	14.449																	310	Magdalena Milpas Altas	16.3506
	172	1410	Cunén	55.4818		172	0910	San Mateo	53.2198		172	1602	Santa Cruz Verapaz	55.1471		172	1608	Senahú	61.0184		172	1805	Los Amates	32.2737		172	511	Palín	14.3973																	1007	San Lorenzo	16.0565
	173	2010	San Jacinto	55.4719		173	0511	Palín	52.6952		173	1219	San Pablo	55.1268		173	909	San Juan Ostuncalco	60.7508		173	307	San Bartolomé Milpas Altas	32.0718		173	111	San Raymundo	14.3051																	1312	La Democracia	16.0321
	174	1605	Tamahú	55.044		174	1708	Dolores	52.1765		174	1221	La Reforma	55.0297		174	1225	San Cristóbal Cucho	59.9361		174	1220	El Quetzal	31.81		174	1616	Santa Catalina La Tinta	14.2633																	1907	Cabañas	15.7978
	175	2204	Agua Blanca	55.0358		175	1329	San Gaspar Ixchil	52.0021		175	2001	Chiquimula	54.9781		175	2201	Jutiapa	59.6539		175	1013	Chicacao	31.6212		175	512	San Vicente Pacaya	14.2389																	1014	Patulul	15.7729
	176	2201	Jutiapa	54.8396		176	1004	San Bernardino	51.9278		176	0705	Nahualá	54.9602		176	306	Santiago Sacatepéquez	59.2812		176	903	San Juan Olintepeque	31.5945		176	117	San Miguel Petapa	14.1959																	804	San Andrés Xecul	15.7035
	177	0306	Santiago Sacatepéquez	54.7233		177	0711	Santa Catarina Palopó	51.8135		177	0922	Flores Costa Cuca	54.7795		177	1410	Cunén	58.8491		177	2001	Chiquimula	31.5942		177	203	San Agustín Acasaguastlán	14.0102																	402	San José Poaquil	15.5569
	178	0314	Alotenango	54.1983		178	0103	San José Pinula	51.7317		178	0108	Mixco	54.3605		178	1201	San Marcos	58.7627		178	1401	Santa Cruz del Quiché	31.5055		178	1706	San Francisco	13.7155																	912	San Martín Sacatepéquez	15.3445
	179	1225	San Cristóbal Cucho	54.1549		179	1419	Chicamán	51.5384		179	1707	Santa Ana	54.0979		179	314	San Juan Alotenango	58.7093		179	509	San José	31.5023		179	1211	San Rafael Pie de la Cuesta	13.4807																	1710	Sayaxché	15.2222
	180	1010	San Antonio Suchitepéquez	54.0687		180	2204	Agua Blanca	51.2164		180	0701	Sololá	53.9363		180	1010	San Antonio Suchitepéquez	58.4197		180	1413	Santa María Nebaj	31.4778		180	302	Jocotenango	13.2626																	1711	Melchor de Mencos	15.116
	181	0707	Santa Clara La Laguna	53.1632		181	0314	Alotenango	50.6116		181	0110	San Juan Sacatepéquez	53.8561		181	1605	Tamahú	58.1672		181	1302	Chiantla	31.2207		181	508	Guanagazapa	13.1044																	106	Chinautla	15.109
	182	1201	San Marcos	53.1203		182	0704	Santa Lucía Utatlán	50.3474		182	0204	San Cristóbal Acasaguastlán	53.4759		182	1505	Granados	58.0672		182	1418	Canillá	31.0559		182	1013	Chicacao	13.0783																	1409	San Pedro Jocopilas	15.0568
	183	1331	Santa Ana Huista	53.118		183	1308	Soloma	50.0409		183	0312	Ciudad Vieja	53.0598		183	1331	Santa Ana Huista	58.0585		183	1604	Tactic	30.9693		183	1207	Tacaná	12.9574																	1412	Joyabaj	14.9316
	184	1403	Chinique	52.7148		184	1906	Usumatlán	49.7183		184	0909	Ostuncalco	52.9045		184	1403	Chinique	57.0451		184	1708	Dolores	30.9529		184	1304	Cuilco	12.9437																	203	San Agustín Acasaguastlán	14.5307
	185	1501	Salamá	52.0873		185	1209	Tajumulco	49.4601		185	1012	San Gabriel	52.8961		185	707	Santa Clara La Laguna	57.0321		185	113	Fraijanes	30.3004		185	1508	Purulhá	12.8205																	904	San Carlos Sija	14.454
	186	0412	Yepocapa	51.5051		186	1201	San Marcos	49.4249		186	0911	Concepción Chiquirichapa	52.6094		186	1501	Salamá	57.0164		186	206	Sansare	30.2847		186	2102	San Pedro Pinula	12.5652																	1805	Los Amates	14.4477
	187	1505	Granados	51.4895		187	2101	Jalapa	49.2611		187	1402	Chiché	52.1955		187	202	Morazán	56.301		187	2010	San Jacinto	30.2786		187	1602	Santa Cruz Verapaz	12.4969																	705	Nahualá	14.3423
	188	1705	La Libertad	51.4325		188	1504	Cubulco	49.1754		188	0916	Zunil	51.6996		188	2009	Quezaltepeque	56.0291		188	1312	La Democracia	30.1075		188	1202	San Pedro Sacatepéquez	12.4027																	407	Patzún	14.3349
	189	1502	San Miguel Chicaj	51.327		189	0105	Palencia	49.1216		189	1701	Flores	51.6449		189	918	San Francisco La Unión	55.8347		189	1104	San Martín Zapotitlán	30.0963		189	110	San Juan Sacatepéquez	12.384																	1612	Santa María Cahabón	14.0915
	190	1219	San Pablo	51.0861		190	1402	Chiché	48.8861		190	1208	Sibinal	50.7357		190	1219	San Pablo	55.7588		190	414	Parramos	30.0413		190	1710	Sayaxché	12.1073																	508	Guanagazapa	14.0548
	191	1402	Chiché	50.597		191	0313	San Miguel Dueñas	48.4574		191	1223	Ixchiguán	50.7142		191	610	Santa María Ixhuatán	55.5633		191	112	Chuarrancho	29.9521		191	1712	Poptún	12.0618																	2203	Santa Catarina Mita	14.0184
	192	1004	San Bernardino	50.4764		192	1018	Zunilito	48.391		192	1604	Tactic	50.7074		192	1502	San Miguel Chicaj	55.3584		192	704	Santa Lucía Utatlán	29.8347		192	1404	Zacualpa	12.0062																	1332	Unión Cantinil	13.8007
	193	0610	Santa María Ixhuatán	50.418		193	0203	San Agustín Acasaguastlán	48.3304		193	0406	Tecpán Guatemala	50.3821		193	412	San Pedro Yepocapa	55.1859		193	2101	Jalapa	29.734		193	1208	Sibinal	11.9275																	1416	Sacapulas	13.718
	194	0918	San Francisco La Unión	50.3842		194	1501	Salamá	48.0061		194	1611	Lanquín	50.306		194	1705	La Libertad	54.6497		194	2006	Olopa	29.7076		194	602	Barberena	11.7606																	111	San Raymundo	13.377
	195	1406	Chichicastenango	50.1529		195	2002	San José La Arada	47.6985		195	0310	Magdalena Milpas Altas	50.2513		195	1418	Canillá	54.5653		195	208	San Antonio La Paz	29.6912		195	1615	Fray Bartolomé de Las Casas	11.6717																	306	Santiago Sacatepéquez	13.2688
	196	0803	San Francisco El Alto	50.0915		196	1229	San Lorenzo	47.3186		196	1220	El Quetzal	50.1379		196	1004	San Bernardino	54.5219		196	406	Tecpán Guatemala	29.4785		196	308	San Lucas Sacatepéquez	11.6618																	2001	Chiquimula	13.1638
	197	2009	Quezaltepeque	49.8664		197	1413	Nebaj	47.063		197	2007	Esquipulas	49.9305		197	316	Santa Catarina Barahona	54.4811		197	605	San Rafael Las Flores	29.0726		197	803	San Francisco El Alto	11.6383																	114	Amatitlán	13.0219
	198	1013	Chicacao	49.3949		198	1219	San Pablo	46.727		198	1104	San Martín Zapotitlán	49.456		198	1402	Chiché	54.2574		198	1504	Cubulco	28.9384		198	1320	San Sebastián Huehuetenango	11.6353																	1617	Raxruhá	13.0174
	199	0202	Morazán	49.3259		199	0807	Santa Lucía La Reforma	46.6114		199	1411	San Juan Cotzal	49.3675		199	905	Sibilia	54.1785		199	1505	Granados	28.8656		199	412	San Pedro Yepocapa	11.4456																	1224	San José Ojetenam	12.8766
	200	1418	Canillá	49.2935		200	1608	Senahú	45.6353		200	2006	Olopa	49.3444		200	803	San Francisco El Alto	54.1641		200	1905	Teculután	28.8081		200	923	La Esperanza	11.4129																	2101	Jalapa	12.8233
	201	0316	Santa Catarina Barahona	49.249		201	0412	Yepocapa	45.5399		201	1004	San Bernardino	49.1039		201	1906	Usumatlán	53.7153		201	1329	San Gaspar Ixchil	28.7936		201	1413	Santa María Nebaj	11.3327																	1410	Cunén	12.4355
	202	1906	Usumatlán	49.0517		202	1202	San Pedro Sacatepéquez	45.0809		202	1603	San Cristóbal Verapaz	48.9251		202	1406	Santo Tomás Chichicastenango	53.4453		202	1616	Santa Catalina La Tinta	28.5845		202	1603	San Cristóbal Verapaz	11.2559																	406	Tecpán Guatemala	12.3695
	203	0110	San Juan Sacatepéquez	49.0475		203	0308	San Lucas Sacatepéquez	45.0491		203	1906	Usumatlán	48.4027		203	1013	Chicacao	53.2406		203	1209	Tajumulco	28.2646		203	1503	Rabinal	11.1464																	401	Chimaltenango	12.2142
	204	1617	Raxruhá	48.8705		204	1305	Nentón	44.827		204	1018	Zunilito	48.2276		204	110	San Juan Sacatepéquez	52.6018		204	2217	Quesada	28.2342		204	1401	Santa Cruz del Quiché	11.0917																	1304	Cuilco	12.1773
	205	0305	Santo Domingo Xenacoj	48.3793		205	2217	Quesada	44.7467		205	2003	San Juan Ermita	48.0943		205	1018	Zunilito	52.4315		205	1214	San José el Rodeo	28.2008		205	2004	Jocotán	11.0287																	512	San Vicente Pacaya	12.1007
	206	0304	Sumpango	48.3092		206	1326	Barillas	44.2336		206	0404	Comalapa	48.0346		206	2002	San José La Arada	52.1241		206	1410	Cunén	27.7755		206	1705	La Libertad	10.9302																	2105	San Carlos Alzatate	12.0846
	207	1018	Zunilito	48.3092		207	0110	San Juan Sacatepéquez	44.0289		207	1008	Samayac	47.2255		207	305	Santo Domingo Xenacoj	52.0066		207	511	Palín	27.5974		207	1209	Tajumulco	10.921																	1303	Malacatancito	11.9275
	208	0905	Sibilia	47.5794		208	1203	San Antonio Sacatepéquez	43.9464		208	0919	El Palmar	46.9736		208	304	Sumpango	51.9645		208	1802	Livingston	27.3968		208	106	Chinautla	10.7747																	1109	El Asintal	11.9069
	209	2101	Jalapa	46.2963		209	2210	Zapotitlán	43.9464		209	0407	Patzún	46.5813		209	1617	Raxruhá	51.7167		209	1712	Poptún	27.391		209	1224	San José Ojetenam	10.5731																	117	San Miguel Petapa	11.8738
	210	2209	El Adelanto	46.1538		210	1331	Santa Ana Huista	43.611		210	1502	San Miguel Chicaj	46.5441		210	2209	El Adelanto	51.4139		210	1007	San Lorenzo	27.3873		210	1010	San Antonio Suchitepéquez	10.5178																	2201	Jutiapa	11.7737
	211	2206	Yupiltepeque	46.0061		211	2213	Conguaco	43.033		211	0801	Totonicapán	46.3772		211	2206	Yupiltepeque	50.7099		211	701	Sololá	27.2483		211	2001	Chiquimula	10.3875																	108	Mixco	11.6713
	212	0406	Tecpán Guatemala	45.6884		212	1415	Uspantán	43.0134		212	1404	Zacualpa	46.3741		212	2216	San José Acatempa	50.5988		212	1603	San Cristóbal Verapaz	27.1781		212	2105	San Carlos Alzatate	10.2902																	1616	Santa Catalina La Tinta	11.6367
	213	2002	San José La Arada	45.683		213	0113	Fraijanes	42.6285		213	1401	Santa Cruz del Quiché	46.2163		213	1214	San José el Rodeo	49.8846		213	916	Zunil	27.0758		213	1322	Concepción Huista	10.1184																	1325	San Sebastián Coatán	11.5154
	214	1707	Santa Ana	45.5166		214	1224	San José Ojetenam	42.6076		214	1225	San Cristóbal Cucho	46.1361		214	2101	Jalapa	49.5281		214	412	San Pedro Yepocapa	27.0398		214	505	Masagua	10.0427																	312	Ciudad Vieja	11.4292
	215	2216	San José Acatempa	45.4339		215	0917	Colomba	42.5949		215	1606	Tucurú	46.0045		215	1707	Santa Ana	48.9213		215	1331	Santa Ana Huista	26.3748		215	507	La Gomera	9.92014																	1010	San Antonio Suchitepéquez	11.4273
	216	1209	Tajumulco	45.1804		216	1909	La Unión	41.6567		216	1212	Nuevo Progreso	45.8686		216	1209	Tajumulco	48.5632		216	411	Acatenango	26.3144		216	1601	Cobán	9.88523																	110	San Juan Sacatepéquez	11.2659
	217	0705	Nahualá	45.0749		217	0924	Palestina de Los Altos	41.2145		217	1307	Jacaltenango	45.4385		217	406	Tecpán Guatemala	48.5112		217	1411	San Juan Cotzal	26.2694		217	311	Santa María de Jesús	9.81354																	1905	Teculután	10.9818
	218	1308	Soloma	44.8705		218	1802	Lívingston	41.1455		218	1712	Poptún	45.0874		218	705	Nahualá	48.4807		218	110	San Juan Sacatepéquez	26.1068		218	701	Sololá	9.78043																	603	Santa Rosa de Lima	10.898
	219	1214	El Rodeo	44.7402		219	0406	Tecpán Guatemala	40.6403		219	0206	Sanarate	45.0045		219	1701	Flores	48.2721		219	1224	San José Ojetenam	26.0552		219	610	Santa María Ixhuatán	9.69462																	1615	Fray Bartolomé de Las Casas	10.7128
	220	1701	Flores	44.5189		220	1507	San Jerónimo	40.3388		220	1108	Nuevo San Carlos	44.7494		220	1308	San Pedro Soloma	48.2583		220	1711	Melchor de Mencos	25.9516		220	1008	Samayac	9.67961																	2213	Conguaco	10.3896
	221	1311	La Libertad	44.463		221	1302	Chiantla	40.3197		221	1007	San Lorenzo	44.027		221	1311	La Libertad	47.8806		221	1701	Flores	25.745		221	314	San Juan Alotenango	9.63298																	2107	Mataquescuintla	10.3402
	222	1306	San Pedro Necta	44.1444		222	1325	San Sebastián Coatán	40.1768		222	1103	Santa Cruz Muluá	43.9174		222	1413	Santa María Nebaj	47.3478		222	707	Santa Clara La Laguna	25.6213		222	1707	Santa Ana	9.53198																	1405	Chajul	10.2796
	223	1413	Nebaj	44.025		223	1616	Santa Catalina La Tinta	39.7318		223	2002	San José La Arada	43.8308		223	1306	San Pedro Necta	47.0797		223	1404	Zacualpa	25.4638		223	1317	Santa Eulalia	9.28074																	1202	San Pedro Sacatepéquez	10.2491
	224	0713	San Lucas Tolimán	43.6652		224	0309	Santa Lucía Milpas Altas	39.5465		224	1304	Cuilco	43.8034		224	713	San Lucas Tolimán	46.9789		224	2204	Agua Blanca	25.4367		224	411	Acatenango	9.26956																	107	San Pedro Ayampuc	10.1726
	225	1326	Barillas	43.6296		225	1416	Sacapulas	39.4758		225	1617	Raxruhá	43.5801		225	2006	Olopa	46.6164		225	1420	Playa Grande Ixcán	25.4033		225	1804	Morales	9.20175																	116	Villa Canales	9.95632
	226	2006	Olopa	43.6189		226	0414	Parramos	39.267		226	2101	Jalapa	43.5308		226	1908	San Diego	46.5405		226	405	Santa Apolonia	25.0266		226	1223	Ixchiguán	8.88336																	416	El Tejar	9.91768
	227	0701	Sololá	42.8836		227	1610	San Juan Chamelco	39.2185		227	1713	Las Cruces	43.4621		227	1902	Estanzuela	46.436		227	1617	Raxruhá	25.0023		227	2203	Santa Catarina Mita	8.78194																	1420	Playa Grande Ixcán	9.8044
	228	1404	Zacualpa	42.7481		228	1404	Zacualpa	38.7122		228	1904	Gualán	43.1183		228	1326	Santa Cruz Barillas	46.3812		228	1212	Nuevo Progreso	24.9854		228	1609	San Pedro Carchá	8.56861																	311	Santa María de Jesús	9.79336
	229	1604	Tactic	42.0477		229	0413	San Andrés Itzapa	38.5802		229	1326	Barillas	43.0419		229	701	Sololá	46.2023		229	1306	San Pedro Necta	24.6146		229	2009	Quezaltepeque	8.51209																	1408	San Antonio Ilotenango	9.70591
	230	1324	San Antonio Huista	41.9237		230	0718	San Pedro La Laguna	38.4468		230	1406	Chichicastenango	43.0223		230	1324	San Antonio Huista	45.98		230	1615	Fray Bartolomé de Las Casas	24.5644		230	1305	Nentón	8.35631																	701	Sololá	9.67375
	231	1504	Cubulco	41.918		231	0302	Jocotenango	38.3914		231	1505	Granados	42.7899		231	1404	Zacualpa	45.9107		231	1326	Santa Cruz Barillas	24.1955		231	1608	Senahú	8.24725																	1215	Malacatán	9.55521
	232	0312	Ciudad Vieja	41.9099		232	0208	San Antonio La Paz	38.0844		232	2201	Jutiapa	42.767		232	312	Ciudad Vieja	45.807		232	805	Momostenango	24.0784		232	1405	Chajul	8.14498																	1106	San Andrés Villa Seca	9.46253
	233	1908	San Diego	41.4651		233	0805	Momostenango	37.9765		233	2011	Ipala	42.6367		233	1504	Cubulco	45.6939		233	1228	Río Blanco	23.9981		233	1102	San Sebastián	8.08146																	1327	Aguacatán	9.18021
	234	0717	San Juan La Laguna	41.1117		234	2006	Olopa	37.5235		234	0803	San Francisco El Alto	42.2284		234	1604	Tactic	44.7966		234	1226	Sipacapa	23.3987		234	1318	San Mateo Ixtatán	8.05575																	2217	Quesada	9.08513
	235	1415	Uspantán	40.9886		235	1207	Tacaná	37.4101		235	1615	Fray Bartolomé de Las Casas	42.2119		235	717	San Juan La Laguna	44.2831		235	1803	El Estor	23.318		235	1015	Santa Bárbara	7.83883																	1414	San Andrés Sajcabajá	8.97022
	236	1902	Estanzuela	40.8288		236	1701	Flores	37.1885		236	1312	La Democracia	41.7014		236	1415	San Miguel Uspantán	43.54		236	1710	Sayaxché	23.2496		236	1711	Melchor de Mencos	7.73994																	2011	Ipala	8.94775
	237	1602	Santa Cruz Verapaz	40.5717		237	1412	Joyabaj	37.0851		237	0411	Acatenango	41.6112		237	1202	San Pedro Sacatepéquez	43.4911		237	1412	Joyabaj	23.1733		237	1801	Puerto Barrios	7.72221																	115	Villa Nueva	8.91557
	238	0807	Santa Lucía La Reforma	40.2181		238	1707	Santa Ana	36.7681		238	2105	San Carlos Alzatate	41.5628		238	1304	Cuilco	43.2129		238	808	San Bartolo Aguas Calientes	23.0974		238	1504	Cubulco	7.66518																	511	Palín	8.85034
	239	1712	Poptún	40.1668		239	1003	San Francisco Zapotitlán	36.3901		239	1413	Nebaj	41.3554		239	1602	Santa Cruz Verapaz	43.0992		239	1332	Unión Cantinil	23.084		239	312	Ciudad Vieja	7.65462																	2202	El Progreso	8.82457
	240	1416	Sacapulas	39.9088		240	1420	Ixcán	36.1119		240	1209	Tajumulco	41.2835		240	1712	Poptún	42.9553		240	207	Sanarate	23.0529		240	509	San José	7.60081																	1015	Santa Bárbara	8.65351
	241	1304	Cuilco	39.7384		241	2008	Concepción Las Minas	35.9842		241	0405	Santa Apolonia	41.2669		241	303	Pastores	42.8213		241	1305	Nentón	22.992		241	1205	San Miguel Ixtahuacán	7.49653																	604	Casillas	8.6326
	242	1226	Sipacapa	39.6471		242	0512	San Vicente Pacaya	35.9454		242	0409	Patzicía	40.9357		242	205	El Jícaro	42.7936		242	1225	San Cristóbal Cucho	22.6826		242	706	Santa Catarina Ixtahuacán	7.24034																	302	Jocotenango	8.58885
	243	1616	Santa Catalina La Tinta	39.4906		243	0109	San Pedro Sacatepéquez	35.7867		243	1308	Soloma	40.6684		243	1226	Sipacapa	42.6621		243	924	Palestina de Los Altos	22.674		243	1212	Nuevo Progreso	6.9735																	923	La Esperanza	8.55725
	244	1802	Lívingston	39.4601		244	0411	Acatenango	35.6761		244	1416	Sacapulas	40.3108		244	1416	Sacapulas	42.6214		244	1207	Tacaná	22.6241		244	413	San Andrés Itzapa	6.81199																	1614	Chahal	8.54993
	245	1305	Nentón	39.4054		245	1304	Cuilco	35.1692		245	0906	Cabricán	39.6637		245	807	Santa Lucía la Reforma	42.3569		245	1324	San Antonio Huista	22.4635		245	1315	Todos Santos Cuchumatán	6.67156																	404	San Juan Comalapa	8.5408
	246	0303	Pastores	39.2949		246	1712	Poptún	35.0645		246	0805	Momostenango	39.5783		246	1228	Río Blanco	42.328		246	1416	Sacapulas	22.4537		246	1307	Jacaltenango	6.49857																	2205	Asunción Mita	8.23621
	247	1202	San Pedro Sacatepéquez	39.1622		247	1333	Petatán	34.0136		247	1616	Santa Catalina La Tinta	39.2522		247	805	Momostenango	42.0655		247	1010	San Antonio Suchitepéquez	22.4275		247	207	Sanarate	6.41437																	1008	Samayac	7.99488
	248	1302	Chiantla	38.8807		248	0405	Santa Apolonia	33.9098		248	1013	Chicacao	39.1952		248	1802	Livingston	42.0625		248	312	Ciudad Vieja	22.4215		248	1701	Flores	6.35203																	1020	Río Bravo	7.97512
	249	0805	Momostenango	38.8195		249	0705	Nahualá	33.8973		249	1207	Tacaná	39.0981		249	411	Acatenango	41.9541		249	308	San Lucas Sacatepéquez	22.3589		249	719	Santiago Atitlán	6.25547																	608	Chiquimulilla	7.71307
	250	0411	Acatenango	38.7463		250	0915	Huitán	33.5345		250	1415	Uspantán	39.0109		250	1616	Santa Catalina La Tinta	41.8629		250	1211	San Rafael Pie de la Cuesta	22.1337		250	1709	San Luis	6.07589																	1206	Concepción Tutuapa	7.65082
	251	1207	Tacaná	38.2646		251	0305	Santo Domingo Xenacoj	33.3611		251	0109	San Pedro Sacatepéquez	38.2512		251	1305	Nentón	41.8293		251	202	Morazán	22.0022		251	1713	Las Cruces	6.03282																	109	San Pedro Sacatepéquez	7.62137
	252	0205	El Jícaro	38.0865		252	0202	Morazán	33.2889		252	1412	Joyabaj	38.1012		252	1207	Tacaná	41.69		252	1223	Ixchiguán	21.9841		252	1704	San Andrés	6.0241																	2009	Quezaltepeque	7.55344
	253	1411	San Juan Cotzal	38.0566		253	1705	La Libertad	32.8812		253	1802	Lívingston	37.8011		253	1302	Chiantla	41.6851		253	2208	Jerez	21.901		253	1109	El Asintal	6.0006																	1320	San Sebastián Huehuetenango	7.38498
	254	0405	Santa Apolonia	37.7562		254	2102	San Pedro Pinula	32.7386		254	1302	Chiantla	37.5409		254	1332	Unión Cantinil	40.9752		254	1707	Santa Ana	21.6111		254	1409	San Pedro Jocopilas	5.99089																	1909	La Unión	7.29288
	255	1419	Chicamán	37.7539		255	1604	Tactic	32.7314		255	1010	San Antonio Suchitepéquez	36.7586		255	1411	San Juan Cotzal	40.7567		255	1308	San Pedro Soloma	21.528		255	2205	Asunción Mita	5.58753																	1319	Colotenango	7.13623
	256	1332	Unión Cantinil	37.7358		256	0304	Sumpango	32.6122		256	0413	San Andrés Itzapa	36.2954		256	113	Fraijanes	40.6399		256	1017	Santo Tomas La Unión	21.4754		256	1108	Nuevo San Carlos	5.51511																	713	San Lucas Tolimán	6.96816
	257	1412	Joyabaj	37.6355		257	1409	San Pedro Jocopilas	32.3687		257	1204	Comitancillo	35.7968		257	1412	Joyabaj	40.4104		257	1613	Chisec	21.4124		257	1604	Tactic	5.43242																	1502	San Miguel Chicaj	6.60764
	258	1228	Río Blanco	37.6081		258	0804	San Andrés Xecul	32.1802		258	0808	San Bartolo	35.317		258	924	Palestina de Los Altos	40.3145		258	610	Santa María Ixhuatán	21.3004		258	1210	Tejutla	5.12085																	413	San Andrés Itzapa	6.56254
	259	0413	San Andrés Itzapa	37.403		259	0605	San Rafael Las Flores	32.0051		259	1210	Tejutla	35.2485		259	1419	Chicamán	40.2609		259	1610	San Juan Chamelco	20.5888		259	109	San Pedro Sacatepéquez	4.65701																	1210	Tejutla	6.33352
	260	1611	Lanquín	37.3459		260	0416	El Tejar	31.8404		260	0402	San José Poaquil	35.1815		260	413	San Andrés Itzapa	40.1096		260	807	Santa Lucía la Reforma	20.4855		260	1606	San Miguel Tucurú	4.29646																	509	San José	6.29287
	261	0113	Fraijanes	37.3375		261	0402	San José Poaquil	31.6631		261	1504	Cubulco	35.1704		261	2003	San Juan Ermita	40.0027		261	1307	Jacaltenango	20.4562		261	2007	Esquipulas	4.16615																	921	Génova	6.26527
	262	0109	San Pedro Sacatepéquez	37.0428		262	2209	El Adelanto	30.9406		262	0806	Santa María Chiquimula	34.887		262	405	Santa Apolonia	39.8384		262	713	San Lucas Tolimán	20.2495		262	1308	San Pedro Soloma	3.83553																	409	Patzicía	6.22394
	263	0924	Palestina de Los Altos	37.0256		263	0701	Sololá	30.7612		263	1710	Sayaxché	34.5289		263	109	San Pedro Sacatepéquez	39.8198		263	1304	Cuilco	20.1106		263	806	Santa María Chiquimula	3.41986																	1108	Nuevo San Carlos	5.60381
	264	1329	San Gaspar Ixchil	36.846		264	2009	Quezaltepeque	30.6984		264	0315	San Antonio Aguas Calientes	34.3643		264	1611	San Agustín Lanquín	39.6354		264	1204	Comitancillo	19.9748		264	1206	Concepción Tutuapa	2.68723																	304	Sumpango	5.3166
	265	2003	San Juan Ermita	36.5453		265	1205	San Miguel Ixtahuacán	30.4163		265	0807	Santa Lucía La Reforma	34.3318		265	1329	San Gaspar Ixchil	39.5883		265	1205	San Miguel Ixtahuacán	19.9069		265	1607	Panzós	2.54608																	1305	Nentón	5.23615
	266	1008	Samayac	36.305		266	0312	Ciudad Vieja	30.4081		266	0923	La Esperanza	34.3112		266	1008	Samayac	39.4063		266	1008	Samayac	19.8946		266	1412	Joyabaj	2.31337																	207	Sanarate	5.04566
	267	1312	La Democracia	36.0789		267	1417	San Bartolomé Jocotenango	30.2663		267	1305	Nentón	34.2305		267	1223	Ixchiguán	38.7353		267	2216	San José Acatempa	19.7297		267	104	San José del Golfo	0																	1219	San Pablo	4.56955
	268	1223	Ixchiguán	35.7542		268	1312	La Democracia	30.0098		268	1601	Cobán	34.1033		268	2007	Esquipulas	38.7328		268	413	San Andrés Itzapa	18.7617		268	204	San Cristóbal Acasaguastlán	0																	1508	Purulhá	4.38693
	269	2007	Esquipulas	35.4769		269	0912	San Martín Sacatepéquez	29.911		269	1202	San Pedro Sacatepéquez	33.7773		269	916	Zunil	38.6937		269	1318	San Mateo Ixtatán	18.3554		269	205	El Jícaro	0																	1610	San Juan Chamelco	3.89438
	270	0916	Zunil	35.4158		270	0712	San Antonio Palopó	29.6121		270	1403	Chinique	33.7439		270	1307	Jacaltenango	38.6445		270	2105	San Carlos Alzatate	18.3139		270	303	Pastores	0																	2102	San Pedro Pinula	3.86145
	271	1307	Jacaltenango	34.9735		271	0908	San Miguel Sigüila	29.4551		271	1613	Chisec	33.726		271	1312	La Democracia	38.5877		271	1602	Santa Cruz Verapaz	18.1534		271	306	Santiago Sacatepéquez	0																	1607	Panzós	3.4644
	272	0906	Cabricán	34.7328		272	0906	Cabricán	28.7715		272	0924	Palestina de Los Altos	33.6097		272	308	San Lucas Sacatepéquez	38.0011		272	1908	San Diego	17.9662		272	309	Santa Lucía Milpas Altas	0																	1803	El Estor	3.367
	273	0308	San Lucas Sacatepéquez	34.2334		273	1318	San Mateo Ixtatán	28.667		273	0306	Santiago Sacatepéquez	33.4829		273	906	Cabricán	37.9129		273	1317	Santa Eulalia	17.9506		273	310	Magdalena Milpas Altas	0																	1207	Tacaná	3.22862
	274	1420	Ixcán	34.1812		274	0923	La Esperanza	28.5497		274	1214	El Rodeo	33.3444		274	2208	Jerez	37.1678		274	1713	Las Cruces	17.8974		274	315	San Antonio Aguas Calientes	0																	113	Fraijanes	2.94014
	275	0402	San José Poaquil	33.5258		275	1601	Cobán	27.9042		275	1803	El Estor	32.9843		275	208	San Antonio La Paz	36.4583		275	1202	San Pedro Sacatepéquez	17.858		275	316	Santa Catarina Barahona	0																	112	Chuarrancho	0
	276	0208	San Antonio La Paz	33.4017		276	0918	San Francisco La Unión	27.8474		276	1420	Ixcán	32.2418		276	1315	Todos Santos Cuchumatán	36.3583		276	1320	San Sebastián Huehuetenango	17.8266		276	402	San José Poaquil	0																	204	San Cristóbal Acasaguastlán	0
	277	1315	Todos Santos Cuchumatán	33.1279		277	0713	San Lucas Tolimán	27.1684		277	1105	San Felipe	31.6807		277	402	San José Poaquil	36.0389		277	915	Huitán	17.7636		277	405	Santa Apolonia	0																	208	San Antonio La Paz	0
	278	1603	San Cristóbal Verapaz	31.9679		278	1803	El Estor	27.0658		278	0113	Fraijanes	31.6612		278	1420	Playa Grande Ixcán	36.0017		278	2102	San Pedro Pinula	17.31		278	408	San Miguel Pochuta	0																	303	Pastores	0
	279	2208	Jerez	31.7007		279	1306	San Pedro Necta	26.8082		279	0605	San Rafael Las Flores	31.2891		279	112	Chuarrancho	35.3357		279	1325	San Sebastián Coatán	17.2255		279	416	El Tejar	0																	305	Santo Domingo Xenacoj	0
	280	0112	Chuarrancho	31.6506		280	1411	San Juan Cotzal	26.0977		280	1318	San Mateo Ixtatán	30.5944		280	1224	San José Ojetenam	34.8351		280	806	Santa María Chiquimula	16.9963		280	514	Sipacate	0																	308	San Lucas Sacatepéquez	0
	281	0605	San Rafael Las Flores	31.6431		281	1609	San Pedro Carchá	25.8027		281	0416	El Tejar	29.7915		281	605	San Rafael Las Flores	34.5662		281	923	La Esperanza	16.9224		281	603	Santa Rosa de Lima	0																	309	Santa Lucía Milpas Altas	0
	282	0923	La Esperanza	31.5799		282	0415	Zaragoza	25.7666		282	2004	Jocotán	29.2997		282	923	La Esperanza	34.2332		282	712	San Antonio Palopó	16.8492		282	613	Pueblo Nuevo Viñas	0																	315	San Antonio Aguas Calientes	0
	283	1224	San José Ojetenam	31.564		283	1320	San Sebastián Huehuetenango	25.5787		283	1317	Santa Eulalia	29.2969		283	1904	Gualán	34.1763		283	1003	San Francisco Zapotitlán	16.5499		283	702	San José Chacayá	0																	316	Santa Catarina Barahona	0
	284	1601	Cobán	31.0704		284	1613	Chisec	25.5564		284	1417	San Bartolomé Jocotenango	28.7356		284	1603	San Cristóbal Verapaz	34.0869		284	2007	Esquipulas	16.1726		284	703	Santa María Visitación	0																	405	Santa Apolonia	0
	285	1003	San Francisco Zapotitlán	31.0655		285	1602	Santa Cruz Verapaz	25.4421		285	0208	San Antonio La Paz	28.6971		285	1003	San Francisco Zapotitlán	34.0351		285	918	San Francisco La Unión	16.1031		285	704	Santa Lucía Utatlán	0																	411	Acatenango	0
	286	0416	El Tejar	30.7819		286	0905	Sibilia	25.025		286	1711	Melchor de Mencos	28.3668		286	1601	Cobán	33.2271		286	906	Cabricán	15.9591		286	707	Santa Clara La Laguna	0																	415	Zaragoza	0
	287	1904	Gualán	30.6594		287	1008	Samayac	24.8242		287	1508	Purulhá	27.9994		287	416	El Tejar	33.1675		287	1606	San Miguel Tucurú	15.8894		287	711	Santa Catarina Palopó	0																	514	Sipacate	0
	288	1713	Las Cruces	30.567		288	2004	Jocotán	24.807		288	1908	San Diego	27.0343		288	1713	Las Cruces	32.4097		288	1210	Tejutla	15.8333		288	714	Santa Cruz La Laguna	0																	607	San Juan Tecuaco	0
	289	1615	Fray Bartolomé de Las Casas	30.2384		289	2003	San Juan Ermita	24.6883		289	1609	San Pedro Carchá	26.8889		289	1615	Fray Bartolomé de Las Casas	32.1156		289	2004	Jocotán	15.7403		289	715	San Pablo La Laguna	0																	609	Taxisco	0
	290	1803	El Estor	30.0022		290	1611	Lanquín	24.6467		290	0104	San José del Golfo	26.7666		290	1610	San Juan Chamelco	31.7787		290	1609	San Pedro Carchá	15.4064		290	716	San Marcos La Laguna	0																	703	Santa María Visitación	0
	291	1606	Tucurú	29.9036		291	0514	Sipacate	24.573		291	1709	San Luis	26.6785		291	1606	San Miguel Tucurú	31.6186		291	1004	San Bernardino	15.4024		291	717	San Juan La Laguna	0																	708	Concepción	0
	292	1318	San Mateo Ixtatán	29.6736		292	1709	San Luis	24.0219		292	1109	El Asintal	26.2591		292	1803	El Estor	31.5399		292	1323	San Juan Ixcoy	15.2975		292	718	San Pedro La Laguna	0																	709	San Andrés Semetabaj	0
	293	1610	San Juan Chamelco	29.5879		293	1421	Pachalum	23.6855		293	0706	Santa Catarina Ixtahuacán	26.2373		293	1417	San Bartolomé Jocotenango	31.348		293	514	Sipacate	15.124		293	808	San Bartolo Aguas Calientes	0																	711	Santa Catarina Palopó	0
	294	1613	Chisec	29.5673		294	1710	Sayaxché	23.3665		294	0712	San Antonio Palopó	26.0315		294	1318	San Mateo Ixtatán	31.25		294	1601	Cobán	15.1058		294	905	Sibilia	0																	712	San Antonio Palopó	0
	295	1417	San Bartolomé Jocotenango	29.4811		295	1307	Jacaltenango	23.0362		295	1003	San Francisco Zapotitlán	25.9943		295	2102	San Pedro Pinula	31.1791		295	908	San Miguel Siguilá	15.0399		295	908	San Miguel Siguilá	0																	714	Santa Cruz La Laguna	0
	296	2102	San Pedro Pinula	29.0754		296	0706	Santa Catarina Ixtahuacán	22.6501		296	2102	San Pedro Pinula	25.5078		296	1210	Tejutla	31.1465		296	613	Pueblo Nuevo Viñas	14.7951		296	910	San Mateo	0																	716	San Marcos La Laguna	0
	297	1710	Sayaxché	28.9036		297	1206	Concepción Tutuapa	21.5008		297	0610	Santa María Ixhuatán	25.0042		297	1613	Chisec	31.0062		297	1409	San Pedro Jocopilas	14.7536		297	912	San Martín Sacatepéquez	0																	718	San Pedro La Laguna	0
	298	1210	Tejutla	28.4466		298	1210	Tejutla	21.2653		298	1419	Chicamán	24.5966		298	204	San Cristóbal Acasaguastlán	30.9933		298	1018	Zunilito	14.6908		298	915	Huitán	0																	905	Sibilia	0
	299	0808	San Bartolo	28.2699		299	1508	Purulhá	21.2389		299	0308	San Lucas Sacatepéquez	24.4499		299	808	San Bartolo Aguas Calientes	30.9183		299	1709	San Luis	14.0316		299	1003	San Francisco Zapotitlán	0																	908	San Miguel Siguilá	0
	300	0204	San Cristóbal Acasaguastlán	27.7816		300	1711	Melchor de Mencos	21.2209		300	1323	San Juan Ixcoy	24.2385		300	1710	Sayaxché	30.3463		300	303	Pastores	14.0144		300	1004	San Bernardino	0																	924	Palestina de Los Altos	0
	301	0712	San Antonio Palopó	27.7066		301	1902	Estanzuela	21.0128		301	1320	San Sebastián Huehuetenango	23.571		301	712	San Antonio Palopó	29.8663		301	1902	Estanzuela	13.7722		301	1007	San Lorenzo	0																	1003	San Francisco Zapotitlán	0
	302	2004	Jocotán	27.117		302	0808	San Bartolo	20.2061		302	1324	San Antonio Huista	23.3073		302	2008	Concepción Las Minas	29.8003		302	718	San Pedro La Laguna	12.9955		302	1016	San Juan Bautista	0																	1004	San Bernardino	0
	303	1204	Comitancillo	26.8957		303	1605	Tamahú	20.141		303	1329	San Gaspar Ixchil	23.2775		303	1204	Comitancillo	28.8955		303	1612	Santa María Cahabón	12.4833		303	1017	Santo Tomas La Unión	0																	1009	San Pablo Jocopilas	0
	304	1609	San Pedro Carchá	26.3521		304	2007	Esquipulas	19.5948		304	2104	San Manuel Chaparrón	22.4618		304	2004	Jocotán	28.7095		304	706	Santa Catarina Ixtahuacán	12.4631		304	1018	Zunilito	0																	1012	San Gabriel	0
	305	2105	San Carlos Alzatate	26.3477		305	1223	Ixchiguán	18.9681		305	1421	Pachalum	21.6591		305	1609	San Pedro Carchá	28.1358		305	1315	Todos Santos Cuchumatán	12.3294		305	1019	Pueblo Nuevo	0																	1016	San Juan Bautista	0
	306	0309	Santa Lucía Milpas Altas	25.6904		306	1323	San Juan Ixcoy	18.4723		306	1612	Cahabón	21.6083		306	309	Santa Lucía Milpas Altas	27.7971		306	912	San Martín Sacatepéquez	12.2234		306	1103	Santa Cruz Muluá	0																	1021	San José La Máquina	0
	307	2008	Concepción Las Minas	25.6564		307	1615	Fray Bartolomé de Las Casas	18.1956		307	1224	San José Ojetenam	20.7879		307	2105	San Carlos Alzatate	27.7886		307	1508	Purulhá	12.0161		307	1105	San Felipe	0																	1103	Santa Cruz Muluá	0
	308	0806	Santa María Chiquimula	25.4485		308	1713	Las Cruces	18.0625		308	1205	San Miguel Ixtahuacán	20.5871		308	910	San Mateo	27.3075		308	109	San Pedro Sacatepéquez	11.9437		308	1221	La Reforma	0																	1104	San Martín Zapotitlán	0
	309	1205	San Miguel Ixtahuacán	25.3694		309	1904	Gualán	17.8007		309	1610	San Juan Chamelco	20.4026		309	1205	San Miguel Ixtahuacán	27.2288		309	1607	Panzós	11.1832		309	1226	Sipacapa	0																	1105	San Felipe	0
	310	1709	San Luis	25.3588		310	1910	Huité	17.4125		310	1226	Sipacapa	19.3442		310	806	Santa María Chiquimula	27.0699		310	1019	Pueblo Nuevo	10.8684		310	1227	Esquipulas Palo Gordo	0																	1211	San Rafael Pie de la Cuesta	0
	311	0910	San Mateo	25.3325		311	1204	Comitancillo	17.3853		311	0912	San Martín Sacatepéquez	18.75		311	1709	San Luis	27.0081		311	1403	Chinique	10.7089		311	1228	Río Blanco	0																	1214	San José el Rodeo	0
	312	1711	Melchor de Mencos	24.7893		312	0717	San Juan La Laguna	16.5481		312	1910	Huité	17.4611		312	1711	Melchor de Mencos	26.7676		312	1910	Huité	10.5876		312	1321	Tectitán	0																	1223	Ixchiguán	0
	313	1508	Purulhá	24.6383		313	1311	La Libertad	16.3035		313	1607	Panzós	16.8525		313	706	Santa Catarina Ixtahuacán	26.2438		313	1906	Usumatlán	10.2648		313	1323	San Juan Ixcoy	0																	1225	San Cristóbal Cucho	0
	314	0706	Santa Catarina Ixtahuacán	24.5696		314	1317	Santa Eulalia	16.1769		314	1405	Chajul	16.6611		314	1320	San Sebastián Huehuetenango	26.0332		314	1405	Chajul	10.021		314	1324	San Antonio Huista	0																	1226	Sipacapa	0
	315	1320	San Sebastián Huehuetenango	24.5339		315	1227	Esquipulas Palo Gordo	16.0849		315	2008	Concepción Las Minas	16.2999		315	1508	Purulhá	25.9283		315	205	El Jícaro	9.9691		315	1325	San Sebastián Coatán	0																	1228	Río Blanco	0
	316	0912	San Martín Sacatepéquez	23.8314		316	2216	San José Acatempa	15.7456		316	1911	San Jorge	15.7654		316	1507	San Jerónimo	25.6641		316	717	San Juan La Laguna	9.92654		316	1329	San Gaspar Ixchil	0																	1230	La Blanca	0
	317	1507	San Jerónimo	23.5673		317	0916	Zunil	15.6715		317	1418	Canillá	15.6986		317	912	San Martín Sacatepéquez	25.6579		317	305	Santo Domingo Xenacoj	9.80777		317	1331	Santa Ana Huista	0																	1316	San Juan Atitán	0
	318	1317	Santa Eulalia	23.0621		318	0806	Santa María Chiquimula	15.1808		318	0205	El Jícaro	15.0286		318	1421	Pachalum	25.2781		318	1507	San Jerónimo	9.67305		318	1332	Unión Cantinil	0																	1317	Santa Eulalia	0
	319	1421	Pachalum	22.627		319	1614	Chahal	15.0716		319	1227	Esquipulas Palo Gordo	14.9813		319	1317	Santa Eulalia	24.7661		319	402	San José Poaquil	9.04895		319	1333	Petatán	0																	1318	San Mateo Ixtatán	0
	320	0915	Huitán	22.3048		320	1603	San Cristóbal Verapaz	14.6748		320	1614	Chahal	14.9544		320	915	Huitán	24.0365		320	1614	Chahal	8.71802		320	1403	Chinique	0																	1321	Tectitán	0
	321	1323	San Juan Ixcoy	21.548		321	1714	El Chal	14.537		321	0915	Huitán	13.3583		321	1323	San Juan Ixcoy	23.3503		321	1714	El Chal	8.59623		321	1410	Cunén	0																	1323	San Juan Ixcoy	0
	322	1409	San Pedro Jocopilas	18.7793		322	1606	Tucurú	13.802		322	1704	San Andrés	12.5439		322	718	San Pedro La Laguna	21.254		322	1417	San Bartolomé Jocotenango	8.58001		322	1417	San Bartolomé Jocotenango	0																	1329	San Gaspar Ixchil	0
	323	0718	San Pedro La Laguna	18.6829		323	1332	Unión Cantinil	13.6184		323	0309	Santa Lucía Milpas Altas	12.5251		323	1409	San Pedro Jocopilas	20.0167		323	1904	Gualán	8.39302		323	1418	Canillá	0																	1333	Petatán	0
	324	1910	Huité	17.4368		324	2206	Yupiltepeque	11.6117		324	0303	Pastores	11.0023		324	1910	Huité	18.9466		324	1704	San Andrés	7.13547		324	1421	Pachalum	0																	1403	Chinique	0
	325	1333	Petatán	15.7085		325	1607	Panzós	11.0366		325	1206	Concepción Tutuapa	8.4291		325	1227	Esquipulas Palo Gordo	16.9119		325	1206	Concepción Tutuapa	6.98568		325	1505	Granados	0																	1411	San Juan Cotzal	0
	326	1227	Esquipulas Palo Gordo	15.5135		326	2105	San Carlos Alzatate	10.6918		326	1507	San Jerónimo	7.65462		326	1333	Petatán	16.8549		326	416	El Tejar	6.30438		326	1506	Santa Cruz El Chol	0																	1418	Canillá	0
	327	1612	Cahabón	15.4057		327	1612	Cahabón	9.22623		327	1409	San Pedro Jocopilas	6.0595		327	1612	Santa María Cahabón	16.2726		327	204	San Cristóbal Acasaguastlán	0		327	1507	San Jerónimo	0																	1419	Chicamán	0
	328	1614	Chahal	15.0128		328	1405	Chajul	8.83002		328	0112	Chuarrancho	0		328	1614	Chahal	15.8554		328	309	Santa Lucía Milpas Altas	0		328	1612	Santa María Cahabón	0																	1505	Granados	0
	329	1206	Concepción Tutuapa	14.6739		329	1315	Todos Santos Cuchumatán	7.11035		329	0514	Sipacate	0		329	1206	Concepción Tutuapa	15.7843		329	316	Santa Catarina Barahona	0		329	1614	Chahal	0																	1506	Santa Cruz El Chol	0
	330	1607	Panzós	13.9187		330	1704	San Andrés	5.90528		330	0716	San Marcos La Laguna	0		330	1607	Panzós	14.6755		330	702	San José Chacayá	0		330	1702	San José	0																	1702	San José	0
	331	1405	Chajul	12.8595		331	0204	San Cristóbal Acasaguastlán	0		331	0718	San Pedro La Laguna	0		331	1405	Chajul	13.633		331	703	Santa María Visitación	0		331	1902	Estanzuela	0																	1704	San Andrés	0
	332	0908	San Miguel Sigüila	12.6759		332	0316	Santa Catarina Barahona	0		332	0908	San Miguel Sigüila	0		332	908	San Miguel Siguilá	13.563		332	716	San Marcos La Laguna	0		332	1904	Gualán	0																	1714	El Chal	0
	333	0514	Sipacate	12.3198		333	0702	San José Chacayá	0		333	0910	San Mateo	0		333	514	Sipacate	13.3788		333	910	San Mateo	0		333	1905	Teculután	0																	1903	Río Hondo	0
	334	1704	San Andrés	9.12464		334	0707	Santa Clara La Laguna	0		334	1228	Río Blanco	0		334	1704	San Andrés	9.70183		334	1227	Esquipulas Palo Gordo	0		334	1906	Usumatlán	0																	1906	Usumatlán	0
	335	1911	San Jorge	8.12744		335	0716	San Marcos La Laguna	0		335	1321	Tectitán	0		335	1911	San Jorge	9.11993		335	1321	Tectitán	0		335	1910	Huité	0																	1908	San Diego	0
	336	1714	El Chal	7.23641		336	1321	Tectitán	0		336	1333	Petatán	0		336	1714	El Chal	7.72977		336	1333	Petatán	0		336	1911	San Jorge	0																	1910	Huité	0
	337	0716	San Marcos La Laguna	0		337	1506	El Chol	0		337	1506	El Chol	0		337	716	San Marcos La Laguna	0		337	1421	Pachalum	0		337	2010	San Jacinto	0																	1911	San Jorge	0
	338	1321	Tectitán	0		338	1702	San José	0		338	1702	San José	0		338	1321	Tectitán	0		338	1506	Santa Cruz El Chol	0		338	2208	Jerez	0																	2002	San José La Arada	0
	339	1506	El Chol	0		339	1911	San Jorge	0		339	1714	El Chal	0		339	1506	Santa Cruz El Chol	0		339	1702	San José	0		339	2209	El Adelanto	0																	2204	Agua Blanca	0
	340	1702	San José	0		340	2010	San Jacinto	0		340	2208	Jerez	0		340	1702	San José	0		340	1911	San Jorge	0		340	2216	San José Acatempa	0																	2206	Yupiltepeque	0
																																														2210	Zapotitlán	0
																																														2212	Jalpatagua	0
																																														2216	San José Acatempa	0
